# Supplementary material for: Genetic Architecture of Skewed X Inactivation in the Laboratory Mouse
Source: PLoS Genet. 2013 Oct 3;9(10):e1003853. doi: 10.1371/journal.pgen.1003853 (PMC3789830; doi:10.1371/journal.pgen.1003853)
Supplement: Table S1 — Genotype data in the Chadwick interval for strains with previously known Xce allele. This table summarizes consistent, inconsistent and partially consistent SDPs for inbred mouse strains with previously known Xce alleles. The data includes MDA and Sanger sequencing data. (XLSX) [file pgen.1003853.s005.xlsx]

## Sheet: Historical
position	Ref	Var1	Var2	Var3	129S1SvlmJ	A/J	BALB/cJ	C3H/HeJ	CBA/J	DDK/Pas	C57L/J	DBA/1J	DBA/2J	C57BL/6J	AKR/J	Source	Type	Comments	Type	Analysis type	confirmation
99925379	G	A	N/A	N/A	A	A	A	A	A	N/A	N/A	N/A	G	G	G	Sanger	SNP	some non-unique	consistent	Historical only	manually checked
99935066	G	T	N/A	N/A	T	T	T	T	T	N/A	N/A	N/A	G	G	G	Sanger	SNP	some non-unique	consistent	Historical only	manually checked
99943259	G	T	N/A	N/A	T	T	T	T	T	N/A	N/A	N/A	G	G	G	Sanger	SNP		consistent	Historical only	manually checked
99963505	A	G	N/A	N/A	G	G	G	G	G	N/A	N/A	N/A	A	A	A	Sanger	SNP		consistent	Historical only	manually checked
99966761	G	C	N/A	N/A	C	C	C	C	C	N/A	N/A	N/A	G	G	G	Sanger	SNP		consistent	Historical only	manually checked
99970811	C	T	N/A	N/A	T	T	T	T	T	N/A	N/A	N/A	C	C	C	Sanger	SNP		consistent	Historical only	manually checked
99971266	T	C	N/A	N/A	C	C	C	C	C	N/A	N/A	N/A	T	T	T	Sanger	SNP		consistent	Historical only	manually checked
99972198	T	G	N/A	N/A	G	G	G	G	G	N/A	N/A	N/A	T	T	T	Sanger	SNP		consistent	Historical only	manually checked
99972209	A	G	N/A	N/A	G	G	G	G	G	N/A	N/A	N/A	A	A	A	Sanger	SNP		consistent	Historical only	manually checked
99973201	A	G	N/A	N/A	G	G	G	G	G	N/A	N/A	N/A	A	A	A	Sanger	SNP	non-unique	consistent	Historical only	manually checked
99974192	G	A	N/A	N/A	A	A	A	A	A	N/A	N/A	N/A	G	G	G	Sanger	SNP		consistent	Historical only	manually checked
99976625	C	A	N/A	N/A	A	A	A	A	A	N/A	N/A	N/A	C	C	C	Sanger	SNP		consistent	Historical only	manually checked
99976871	T	C	N/A	N/A	C	C	C	C	C	N/A	N/A	N/A	T	T	T	Sanger	SNP		consistent	Historical only	manually checked
99977617	A	T	N/A	N/A	T	T	T	T	T	N/A	N/A	N/A	A	A	A	Sanger	SNP		consistent	Historical only	manually checked
99982067	G	C	N/A	N/A	C	C	C	C	C	N/A	N/A	N/A	G	G	G	Sanger	SNP		consistent	Historical only	manually checked
99983081	T	C	N/A	N/A	C	C	C	C	C	N/A	N/A	N/A	T	T	T	Sanger	SNP	some non-unique	consistent	Historical only	manually checked
99983084	T	G	N/A	N/A	G	G	G	G	G	N/A	N/A	N/A	T	T	T	Sanger	SNP	some non-unique	consistent	Historical only	manually checked
99983095	C	A	N/A	N/A	A	A	A	A	A	N/A	N/A	N/A	C	C	C	Sanger	SNP	some non-unique	consistent	Historical only	manually checked
99983096	A	C	N/A	N/A	C	C	C	C	C	N/A	N/A	N/A	A	A	A	Sanger	SNP	some non-unique	consistent	Historical only	manually checked
99983106	A	T	N/A	N/A	T	T	T	T	T	N/A	N/A	N/A	A	A	A	Sanger	SNP	some non-unique	consistent	Historical only	manually checked
99983108	A	G	N/A	N/A	G	G	G	G	G	N/A	N/A	N/A	A	A	A	Sanger	SNP	some non-unique	consistent	Historical only	manually checked
99985361	A	G	N/A	N/A	G	G	G	G	G	N/A	N/A	N/A	A	A	A	Sanger	SNP	some non-unique	consistent	Historical only	manually checked
99985700	C	T	N/A	N/A	T	T	T	T	T	N/A	N/A	N/A	C	C	C	Sanger	SNP	some non-unique	consistent	Historical only	manually checked
99986216	G	A	N/A	N/A	A	A	A	A	A	N/A	N/A	N/A	G	G	G	Sanger	SNP	some non-unique	consistent	Historical only	manually checked
99986628	A	T	N/A	N/A	T	T	T	T	T	N/A	N/A	N/A	A	A	A	Sanger	SNP	some non-unique	consistent	Historical only	manually checked
99986679	G	A	N/A	N/A	A	A	A	A	A	N/A	N/A	N/A	G	G	G	Sanger	SNP	some non-unique	consistent	Historical only	manually checked
99987033	A	C	N/A	N/A	C	C	C	C	C	N/A	N/A	N/A	A	A	A	Sanger	SNP		consistent	Historical only	manually checked
99989940	G	A	N/A	N/A	A	A	A	A	A	N/A	N/A	N/A	G	G	G	Sanger	SNP		consistent	Historical only	manually checked
99993137	C	G	N/A	N/A	G	G	G	G	G	N/A	N/A	N/A	C	C	C	Sanger	SNP	some non-unique	consistent	Historical only	manually checked
99994680	C	T	N/A	N/A	T	T	T	T	T	N/A	N/A	N/A	C	C	C	Sanger	SNP	some non-unique	consistent	Historical only	manually checked
99994810	G	C	N/A	N/A	C	C	C	C	C	N/A	N/A	N/A	G	G	G	Sanger	SNP	some non-unique	consistent	Historical only	manually checked
99994983	G	T	N/A	N/A	T	T	T	T	T	N/A	N/A	N/A	G	G	G	Sanger	SNP	some non-unique	consistent	Historical only	manually checked
99995323	A	C	N/A	N/A	C	C	C	C	C	N/A	N/A	N/A	A	A	A	Sanger	SNP	some non-unique	consistent	Historical only	manually checked
100007610	G	A	N/A	N/A	A	A	A	A	A	N/A	N/A	N/A	G	G	G	Sanger	SNP	some non-unique	consistent	Historical only	manually checked
100007736	T	A	N/A	N/A	A	A	A	A	A	N/A	N/A	N/A	T	T	T	Sanger	SNP		consistent	Historical only	manually checked
100007817	G	A	N/A	N/A	A	A	A	A	A	N/A	N/A	N/A	G	G	G	Sanger	SNP		consistent	Historical only	manually checked
100008549	T	C	N/A	N/A	C	C	C	C	C	N/A	N/A	N/A	T	T	T	Sanger	SNP		consistent	Historical only	manually checked
100010188	T	C	N/A	N/A	C	C	C	C	C	N/A	N/A	N/A	T	T	T	Sanger	SNP		consistent	Historical only	manually checked
100011205	T	C	N/A	N/A	C	C	C	C	C	N/A	N/A	N/A	T	T	T	Sanger	SNP		consistent	Historical only	manually checked
100011410	AC	A	N/A	N/A	A	A	A	A	A	N/A	N/A	N/A	AC	AC	AC	Sanger	indel		consistent	Historical only	manually checked
100012003	A	C	N/A	N/A	C	C	C	C	C	N/A	N/A	N/A	A	A	A	Sanger	SNP	some non-unique	consistent	Historical only	manually checked
100013027	TACACACACAC	T	N/A	N/A	T	T	T	T	T	N/A	N/A	N/A	TACACACACAC	TACACACACAC	TACACACACAC	Sanger	indel		consistent	Historical only	manually checked
100013137	G	A	N/A	N/A	A	A	A	A	A	N/A	N/A	N/A	G	G	G	Sanger	SNP		consistent	Historical only	manually checked
100013570	A	C	N/A	N/A	C	C	C	C	C	N/A	N/A	N/A	A	A	A	Sanger	SNP	some non-unique	consistent	Historical only	manually checked
100013760	A	G	N/A	N/A	G	G	G	G	G	N/A	N/A	N/A	A	A	A	Sanger	SNP		consistent	Historical only	manually checked
100014226	T	C	N/A	N/A	C	C	C	C	C	N/A	N/A	N/A	T	T	T	Sanger	SNP	some non-unique	consistent	Historical only	manually checked
100016005	A	G	N/A	N/A	G	G	G	G	G	N/A	N/A	N/A	A	A	A	Sanger	SNP	some non-unique	consistent	Historical only	manually checked
100016689	G	A	N/A	N/A	A	A	A	A	A	N/A	N/A	N/A	G	G	G	Sanger	SNP	some non-unique	consistent	Historical only	manually checked
100017929	A	G	N/A	N/A	G	G	G	G	G	N/A	N/A	N/A	A	A	A	Sanger	SNP	some non-unique	consistent	Historical only	manually checked
100020270	T	C	N/A	N/A	C	C	C	C	C	N/A	N/A	N/A	T	T	T	Sanger	SNP	some non-unique	consistent	Historical only	manually checked
100020391	T	C	N/A	N/A	C	C	C	C	C	N/A	N/A	N/A	T	T	T	Sanger	SNP	some non-unique	consistent	Historical only	manually checked
100020974	A	T	N/A	N/A	T	T	T	T	T	N/A	N/A	N/A	A	A	A	Sanger	SNP	some non-unique	consistent	Historical only	manually checked
100021858	A	G	N/A	N/A	G	G	G	G	G	N/A	N/A	N/A	A	A	A	Sanger	SNP	some non-unique	consistent	Historical only	manually checked
100022231	G	A	N/A	N/A	A	A	A	A	A	N/A	N/A	N/A	G	G	G	Sanger	SNP	some non-unique	consistent	Historical only	manually checked
100022492	G	A	N/A	N/A	A	A	A	A	A	N/A	N/A	N/A	G	G	G	Sanger	SNP	some non-unique	consistent	Historical only	manually checked
100023056	C	A	N/A	N/A	A	A	A	A	A	N/A	N/A	N/A	C	C	C	Sanger	SNP		consistent	Historical only	manually checked
100023057	C	T	N/A	N/A	T	T	T	T	T	N/A	N/A	N/A	C	C	C	Sanger	SNP		consistent	Historical only	manually checked
100023091	T	G	N/A	N/A	G	G	G	G	G	N/A	N/A	N/A	T	T	T	Sanger	SNP		consistent	Historical only	manually checked
100023907	G	A	N/A	N/A	A	A	A	A	A	N/A	N/A	N/A	G	G	G	Sanger	SNP	some non-unique	consistent	Historical only	manually checked
100024160	C	G	N/A	N/A	G	G	G	G	G	N/A	N/A	N/A	C	C	C	Sanger	SNP	some non-unique	consistent	Historical only	manually checked
100025290	T	G	N/A	N/A	G	G	G	G	G	N/A	N/A	N/A	T	T	T	Sanger	SNP	some non-unique	consistent	Historical only	manually checked
100025319	T	A	N/A	N/A	A	A	A	A	A	N/A	N/A	N/A	T	T	T	Sanger	SNP	some non-unique	consistent	Historical only	manually checked
100028048	T	C	N/A	N/A	C	C	C	C	C	N/A	N/A	N/A	T	T	T	Sanger	SNP	some non-unique	consistent	Historical only	manually checked
100030443	G	A	N/A	N/A	A	A	A	A	A	N/A	N/A	N/A	G	G	G	Sanger	SNP	some non-unique	consistent	Historical only	manually checked
100030459	G	A	N/A	N/A	A	A	A	A	A	N/A	N/A	N/A	G	G	G	Sanger	SNP	some non-unique	consistent	Historical only	manually checked
100034821	T	C	N/A	N/A	C	C	C	C	C	N/A	N/A	N/A	T	T	T	Sanger	SNP		consistent	Historical only	manually checked
100035801	C		N/A	N/A	CG	CG	CG	CG	CG	N/A	N/A	N/A	C	C	C	Sanger	indel		consistent	Historical only	manually checked
100039781	TAAAAA	TAAAAAAA	N/A	N/A	TAAAAAAA	TAAAAAAA	TAAAAAAA	TAAAAAAA	TAAAAAAA	N/A	N/A	N/A	TAAAAA	TAAAAA	TAAAAA	Sanger	indel		consistent	Historical only	manually checked
100055503	C	T	N/A	N/A	T	T	T	T	T	N/A	N/A	N/A	C	C	C	Sanger	SNP	some non-unique	consistent	Historical only	manually checked
100055620	C	A	N/A	N/A	A	A	A	A	A	N/A	N/A	N/A	C	C	C	Sanger	SNP	some non-unique	consistent	Historical only	manually checked
100055813	C	T	N/A	N/A	T	T	T	T	T	N/A	N/A	N/A	C	C	C	Sanger	SNP	some non-unique	consistent	Historical only	manually checked
100058679	C	T	N/A	N/A	T	T	T	T	T	N/A	N/A	N/A	C	C	C	Sanger	SNP	some non-unique	consistent	Historical only	manually checked
100076347	C	G	N/A	N/A	G	G	G	G	G	N/A	N/A	N/A	C	C	C	Sanger	SNP	some non-unique	consistent	Historical only	manually checked
100083893	A	G	N/A	N/A	G	G	G	G	G	N/A	N/A	N/A	A	A	A	Sanger	SNP	some non-unique	consistent	Historical only	manually checked
100084265	C	A	N/A	N/A	A	A	A	A	A	N/A	N/A	N/A	C	C	C	Sanger	SNP	some non-unique	consistent	Historical only	manually checked
100085855	T	C	N/A	N/A	C	C	C	C	C	N/A	N/A	N/A	T	T	T	Sanger	SNP	some non-unique	consistent	Historical only	manually checked
100086068	A	G	N/A	N/A	G	G	G	G	G	N/A	N/A	N/A	A	A	A	Sanger	SNP	some non-unique	consistent	Historical only	manually checked
100086339	G	A	N/A	N/A	A	A	A	A	A	N/A	N/A	N/A	G	G	G	Sanger	SNP	some non-unique	consistent	Historical only	manually checked
100088435	G	A	N/A	N/A	A	A	A	A	A	N/A	N/A	N/A	G	G	G	Sanger	SNP	some non-unique	consistent	Historical only	manually checked
100090765	C	T	N/A	N/A	T	T	T	T	T	N/A	N/A	N/A	C	C	C	Sanger	SNP		consistent	Historical only	manually checked
100093349	A	G	N/A	N/A	G	G	G	G	G	N/A	N/A	N/A	A	A	A	Sanger	SNP		consistent	Historical only	manually checked
100094443	G	GA	N/A	N/A	GA	GA	GA	GA	GA	N/A	N/A	N/A	G	G	G	Sanger	indel		consistent	Historical only	manually checked
100096092	G	GT	N/A	N/A	GT	GT	GT	GT	GT	N/A	N/A	N/A	G	G	G	Sanger	indel		consistent	Historical only	manually checked
100098372	G	A	N/A	N/A	A	A	A	A	A	N/A	N/A	N/A	G	G	G	Sanger	SNP		consistent	Historical only	manually checked
100098695	C	A	N/A	N/A	A	A	A	A	A	N/A	N/A	N/A	C	C	C	Sanger	SNP		consistent	Historical only	manually checked
100099663	T	C	N/A	N/A	C	C	C	C	C	N/A	N/A	N/A	T	T	T	Sanger	SNP		consistent	Historical only	manually checked
100101096	T	TA	N/A	N/A	TA	TA	TA	TA	TA	N/A	N/A	N/A	T	T	T	Sanger	indel		consistent	Historical only	manually checked
100102202	A	T	N/A	N/A	T	T	T	T	T	N/A	N/A	N/A	A	A	A	Sanger	SNP		consistent	Historical only	manually checked
100102599	C	T	N/A	N/A	T	T	T	T	T	N/A	N/A	N/A	C	C	C	Sanger	SNP		consistent	Historical only	manually checked
100103545	T	A	N/A	N/A	A	A	A	A	A	N/A	N/A	N/A	T	T	T	Sanger	SNP		consistent	Historical only	manually checked
100104632	G	T	N/A	N/A	T	T	T	T	T	N/A	N/A	N/A	G	G	G	Sanger	SNP	some non-unique	consistent	Historical only	manually checked
100110964	A	G	N/A	N/A	G	G	G	G	G	N/A	N/A	N/A	A	A	A	Sanger	SNP	some non-unique	consistent	Historical only	manually checked
100111836	G	A	N/A	N/A	A	A	A	A	A	N/A	N/A	N/A	G	G	G	Sanger	SNP		consistent	Historical only	manually checked
100113500	A	G	N/A	N/A	G	G	G	G	G	N/A	N/A	N/A	A	A	A	Sanger	SNP	some non-unique	consistent	Historical only	manually checked
100113502	A	G	N/A	N/A	G	G	G	G	G	N/A	N/A	N/A	A	A	A	Sanger	SNP	some non-unique	consistent	Historical only	manually checked
100115690	T	C	N/A	N/A	C	C	C	C	C	N/A	N/A	N/A	T	T	T	Sanger	SNP	some non-unique	consistent	Historical only	manually checked
100119750	T	C	N/A	N/A	C	C	C	C	C	N/A	N/A	N/A	T	T	T	Sanger	SNP	some non-unique	consistent	Historical only	manually checked
100131695	C	T	N/A	N/A	T	T	T	T	T	N/A	N/A	N/A	C	C	C	Sanger	SNP		consistent	Historical only	manually checked
100170137	C	T	N/A	N/A	T	T	T	T	T	N/A	N/A	N/A	C	C	C	Sanger	SNP	some non-unique	consistent	Historical only	manually checked
100180424	AC	A	N/A	N/A	A	A	A	A	A	N/A	N/A	N/A	AC	AC	AC	Sanger	indel		consistent	Historical only	manually checked
100226555	CTT	CT	N/A	N/A	CT	CT	CT	CT	CT	N/A	N/A	N/A	CTT	CTT	CTT	Sanger	indel		consistent	Historical only	manually checked
100313396	G	A	N/A	N/A	A	A	A	A	A	N/A	N/A	N/A	G	G	G	Sanger	SNP		consistent	Historical only	manually checked
100394277	G	A	N/A	N/A	A	A	A	A	A	N/A	N/A	N/A	G	G	G	Sanger	SNP	some non-unique	consistent	Historical only	manually checked
100436698	A	G	N/A	N/A	G	G	G	G	G	N/A	N/A	N/A	A	A	A	Sanger	SNP		consistent	Historical only	manually checked
100439448	G	T	N/A	N/A	T	T	T	T	T	N/A	N/A	N/A	G	G	G	Sanger	SNP	some non-unique	consistent	Historical only	manually checked
100456484	C	T	N/A	N/A	T	T	T	T	T	N/A	N/A	N/A	C	C	C	Sanger	SNP		consistent	Historical only	manually checked
100456487	T	C	N/A	N/A	C	C	C	C	C	N/A	N/A	N/A	T	T	T	Sanger	SNP		consistent	Historical only	manually checked
100456504	T	C	N/A	N/A	C	C	C	C	C	N/A	N/A	N/A	T	T	T	Sanger	SNP		consistent	Historical only	manually checked
100499229	C	T	N/A	N/A	T	T	T	T	T	N/A	N/A	N/A	C	C	C	Sanger	SNP		consistent	Historical only	manually checked
100584239	G	A	N/A	N/A	A	A	A	A	A	N/A	N/A	N/A	G	G	G	Sanger	SNP		consistent	Historical only	manually checked
100587016	A	G	N/A	N/A	G	G	G	G	G	N/A	N/A	N/A	A	A	A	Sanger	SNP		consistent	Historical only	manually checked
100596842	GA	G	N/A	N/A	G	G	G	G	G	N/A	N/A	N/A	GA	GA	GA	Sanger	indel		consistent	Historical only	manually checked
100639680	T	A	N/A	N/A	A	A	A	A	A	N/A	N/A	N/A	T	T	T	Sanger	SNP		consistent	Historical only	manually checked
100654413	C	T	N/A	N/A	T	T	T	T	T	N/A	N/A	N/A	C	C	C	Sanger	SNP		consistent	Historical only	manually checked
100667636	TG	T	N/A	N/A	T	T	T	T	T	N/A	N/A	N/A	TG	TG	TG	Sanger	indel		consistent	Historical only	manually checked
100687631	TG	TGG	N/A	N/A	TGG	TGG	TGG	TGG	TGG	N/A	N/A	N/A	TG	TG	TG	Sanger	indel		consistent	Historical only	manually checked
100695121	CCACA	CCACACA	N/A	N/A	CCACACA	CCACACA	CCACACA	CCACACA	CCACACA	N/A	N/A	N/A	CCACA	CCACA	CCACA	Sanger	indel		consistent	Historical only	manually checked
100702972	AGAAGG	A	N/A	N/A	A	A	A	A	A	N/A	N/A	N/A	AGAAGG	AGAAGG	AGAAGG	Sanger	indel		consistent	Historical only	manually checked
100721266	C	T	N/A	N/A	T	T	T	T	T	N/A	N/A	N/A	C	C	C	Sanger	SNP		consistent	Historical only	manually checked
100620096-100620342	-	D	N/A	N/A	D	D	D	D	D	N/A	N/A	N/A	-	-	-	Sanger	CNV	246bp deletion	consistent	Historical only	manually checked
99925379	G	A	N/A	N/A	A	A	A	A	A	A	A	G	G	G	G	MDA	SNP	JAX00182719	consistent	Historical only	manually checked
99935066	G	T	N/A	N/A	T	T	T	T	T	T	T	G	G	G	G	MDA	SNP	JAX00182721	consistent	Historical only	manually checked
100032412	G	C	N/A	N/A	C	C	C	C	C	C	C	G	G	G	G	MDA	SNP	JAX00182726	consistent	Historical only	manually checked
100034821	T	C	N/A	N/A	C	C	C	C	C	C	C	T	T	T	T	MDA	SNP	JAX00182728	consistent	Historical only	manually checked
100098372	G	A	N/A	N/A	A	A	A	A	A	A	A	G	G	G	G	MDA	SNP	JAX00182729	consistent	Historical only	manually checked
100098695	C	A	N/A	N/A	A	A	A	A	A	A	A	C	C	C	C	MDA	SNP	JAX00182730	consistent	Historical only	manually checked
100099663	T	C	N/A	N/A	C	C	C	C	C	C	C	T	T	T	T	MDA	SNP	JAX00716742	consistent	Historical only	manually checked
100102202	A	T	N/A	N/A	T	T	T	T	T	T	T	A	A	A	A	MDA	SNP	JAX00182731	consistent	Historical only	manually checked
99171335	G	C	N/A	N/A	G	G	G	C	G	N/A	N/A	N/A	C	G	G	Sanger	SNP	PolyC	inconsistent	Historical only	manually checked
100460107	C	CA	0	N/A	CA	0	0	0	0	N/A	N/A	N/A	CA	C	CA	Sanger	Indel		inconsistent	Historical only	manually checked
100515607	CT	0	C	N/A	0	0	0	C	0	N/A	N/A	N/A	C	CT	C	Sanger	Indel	polyT	inconsistent	Historical only	manually checked
98902983	C	T	N/A	N/A	C	T	T	T	T	C	C	C	C	C	C	MDA	SNP	JAX00182645	partially consistent	Historical only	manually checked
99057115	G	A	N/A	N/A	G	G	G	G	G	G	G	G	G	G	A	MDA	SNP	JAX00716640	partially consistent	Historical only	manually checked
99418846	A	G	N/A	N/A	A	A	A	A	A	A	A	G	G	A	G	MDA	SNP	JAX00716670	partially consistent	Historical only	manually checked
99620143	G	A	N/A	N/A	G	G	G	G	G	G	G	A	A	G	A	MDA	SNP	JAX00182699	partially consistent	Historical only	manually checked
99631779	C	T	N/A	N/A	C	C	C	C	C	C	C	T	T	C	T	MDA	SNP	JAX00716686	partially consistent	Historical only	manually checked
99638152	G	C	N/A	N/A	G	G	G	G	G	G	G	C	C	G	C	MDA	SNP	JAX00716688	partially consistent	Historical only	manually checked
99666920	T	C	N/A	N/A	T	T	T	T	T	T	T	C	C	T	C	MDA	SNP	JAX00182702	partially consistent	Historical only	manually checked
99731159	T	A	N/A	N/A	T	T	T	T	T	T	T	A	A	T	A	MDA	SNP	JAX00182706	partially consistent	Historical only	manually checked
100352424	A	G	N/A	N/A	A	A	A	A	A	A	A	G	G	A	G	MDA	SNP	JAX00182746	partially consistent	Historical only	manually checked
100357106	A	G	N/A	N/A	A	A	A	A	A	A	A	G	G	A	G	MDA	SNP	JAX00182747	partially consistent	Historical only	manually checked
100377998	A	G	N/A	N/A	A	A	A	A	A	A	A	G	G	A	G	MDA	SNP	JAX00182749	partially consistent	Historical only	manually checked
100428185	C	T	N/A	N/A	T	C	C	C	C	C	C	C	C	C	C	MDA	SNP	JAX00182752	partially consistent	Historical only	manually checked
100428261	G	A	N/A	N/A	A	G	G	G	G	G	G	G	G	G	G	MDA	SNP	JAX00716765	partially consistent	Historical only	manually checked
100458566	G	A	N/A	N/A	G	G	G	G	G	G	G	A	A	G	A	MDA	SNP	JAX00182754	partially consistent	Historical only	manually checked
100524718	G	A	N/A	N/A	G	G	G	G	G	G	G	A	A	G	A	MDA	SNP	JAX00182759	partially consistent	Historical only	manually checked
100540297	A	G	N/A	N/A	G	G	G	G	G	G	G	G	G	A	G	MDA	SNP	JAX00716768	partially consistent	Historical only	manually checked
100639166	A	G	N/A	N/A	G	G	G	G	G	G	G	G	G	A	G	MDA	SNP	JAX00182768	partially consistent	Historical only	manually checked
98921295	T	C	N/A	N/A	T	T	T	T	T	N/A	N/A	N/A	T	T	C	Sanger	SNP		partially consistent	Historical only	manually checked
98928623	A	C	N/A	N/A	A	A	c	A	c	N/A	N/A	N/A	A	A	A	Sanger	SNP		partially consistent	Historical only	manually checked
98956109	T	G	N/A	N/A	T	T	T	T	T	N/A	N/A	N/A	T	T	G	Sanger	SNP		partially consistent	Historical only	manually checked
98971253	C	G	N/A	N/A	G	C	C	C	C	N/A	N/A	N/A	C	C	C	Sanger	SNP		partially consistent	Historical only	manually checked
99011965	C	A	N/A	N/A	C	C	C	C	C	N/A	N/A	N/A	C	C	A	Sanger	SNP		partially consistent	Historical only	manually checked
99053816	G	A	N/A	N/A	G	G	G	G	G	N/A	N/A	N/A	G	G	A	Sanger	SNP		partially consistent	Historical only	manually checked
99056206	G	C	N/A	N/A	G	G	G	G	G	N/A	N/A	N/A	G	G	C	Sanger	SNP		partially consistent	Historical only	manually checked
99057115	G	A	N/A	N/A	G	G	G	G	G	N/A	N/A	N/A	G	G	A	Sanger	SNP		partially consistent	Historical only	manually checked
99062393	A	G	N/A	N/A	A	A	A	A	A	N/A	N/A	N/A	A	A	G	Sanger	SNP		partially consistent	Historical only	manually checked
99068277	A	G	N/A	N/A	A	A	A	A	G	N/A	N/A	N/A	A	A	A	Sanger	SNP		partially consistent	Historical only	manually checked
99069338	A	T	N/A	N/A	A	A	A	A	A	N/A	N/A	N/A	A	A	T	Sanger	SNP		partially consistent	Historical only	manually checked
99104823	T	G	N/A	N/A	T	T	T	T	T	N/A	N/A	N/A	T	T	g	Sanger	SNP	low coverage	partially consistent	Historical only	manually checked
99114059	C	A	N/A	N/A	C	C	C	C	C	N/A	N/A	N/A	C	C	A	Sanger	SNP		partially consistent	Historical only	manually checked
99119542	T	C	N/A	N/A	T	T	T	T	T	N/A	N/A	N/A	T	T	c	Sanger	SNP	low coverage	partially consistent	Historical only	manually checked
99127713	A	G	N/A	N/A	A	A	A	A	A	N/A	N/A	N/A	G	A	A	Sanger	SNP		partially consistent	Historical only	manually checked
99129204	C	A	N/A	N/A	C	C	C	C	C	N/A	N/A	N/A	C	C	A	Sanger	SNP		partially consistent	Historical only	manually checked
99133726	A	T	N/A	N/A	A	A	A	A	A	N/A	N/A	N/A	A	A	T	Sanger	SNP		partially consistent	Historical only	manually checked
99141568	G	A	N/A	N/A	G	A	G	G	G	N/A	N/A	N/A	G	G	G	Sanger	SNP		partially consistent	Historical only	manually checked
99160386	T	C	N/A	N/A	T	T	T	T	T	N/A	N/A	N/A	T	T	C	Sanger	SNP		partially consistent	Historical only	manually checked
99178442	A	G	N/A	N/A	A	A	A	A	A	N/A	N/A	N/A	A	A	G	Sanger	SNP		partially consistent	Historical only	manually checked
99193467	T	C	N/A	N/A	T	T	T	T	T	N/A	N/A	N/A	T	T	C	Sanger	SNP		partially consistent	Historical only	manually checked
99239867	T	C	N/A	N/A	T	T	C	T	T	N/A	N/A	N/A	T	T	T	Sanger	SNP		partially consistent	Historical only	manually checked
99261170	C	T	N/A	N/A	C	C	C	T	C	N/A	N/A	N/A	C	C	C	Sanger	SNP		partially consistent	Historical only	manually checked
99352107	C	T	N/A	N/A	C	T	C	C	C	N/A	N/A	N/A	C	C	C	Sanger	SNP		partially consistent	Historical only	manually checked
99365652	T	C	N/A	N/A	T	C	T	T	T	N/A	N/A	N/A	T	T	T	Sanger	SNP		partially consistent	Historical only	manually checked
99532303	C	T	N/A	N/A	C	C	C	T	C	N/A	N/A	N/A	C	C	C	Sanger	SNP		partially consistent	Historical only	manually checked
99534792	G	A	N/A	N/A	G	A	A	A	A	N/A	N/A	N/A	G	G	G	Sanger	SNP		partially consistent	Historical only	manually checked
99933449	T	C	N/A	N/A	T	c	c	c	C	N/A	N/A	N/A	T	T	T	Sanger	SNP		partially consistent	Historical only	manually checked
100321800	T	G	N/A	N/A	T	T	T	T	T	N/A	N/A	N/A	G	T	T	Sanger	SNP		partially consistent	Historical only	manually checked
100394656	G	A	N/A	N/A	G	G	A	G	G	N/A	N/A	N/A	G	G	G	Sanger	SNP		partially consistent	Historical only	manually checked
100402983	G	T	N/A	N/A	G	G	G	G	G	N/A	N/A	N/A	T	G	G	Sanger	SNP		partially consistent	Historical only	manually checked
100428337	G	A	N/A	N/A	A	G	G	G	G	N/A	N/A	N/A	G	G	G	Sanger	SNP		partially consistent	Historical only	manually checked
100444188	T	C	N/A	N/A	C	T	T	T	T	N/A	N/A	N/A	T	T	T	Sanger	SNP		partially consistent	Historical only	manually checked
100453962	C	G	N/A	N/A	G	C	C	C	C	N/A	N/A	N/A	C	C	C	Sanger	SNP		partially consistent	Historical only	manually checked
99084760	T	T	N/A	N/A	C	C	C	C	C	N/A	N/A	N/A	C	C	C	Sanger	SNP		partially consistent	Historical only	manually checked
99215538	G	A	N/A	N/A	G	G	G	G	G	N/A	N/A	N/A	A	G	A	Sanger	SNP		partially consistent	Historical only	manually checked
99216960	G	C	N/A	N/A	G	G	G	G	G	N/A	N/A	N/A	c	G	c	Sanger	SNP		partially consistent	Historical only	manually checked
99256855	C	T	N/A	N/A	C	C	C	C	C	N/A	N/A	N/A	T	C	T	Sanger	SNP		partially consistent	Historical only	manually checked
99321995	T	C	N/A	N/A	T	T	T	T	T	N/A	N/A	N/A	C	T	C	Sanger	SNP		partially consistent	Historical only	manually checked
99338693	A	G	N/A	N/A	A	A	A	A	A	N/A	N/A	N/A	G	A	G	Sanger	SNP		partially consistent	Historical only	manually checked
99418846	A	G	N/A	N/A	A	A	A	A	A	N/A	N/A	N/A	G	A	G	Sanger	SNP		partially consistent	Historical only	manually checked
99459412	C	T	N/A	N/A	C	C	C	C	C	N/A	N/A	N/A	T	C	T	Sanger	SNP		partially consistent	Historical only	manually checked
99508024	G	A	N/A	N/A	G	G	G	G	G	N/A	N/A	N/A	G	A	G	Sanger	SNP		partially consistent	Historical only	manually checked
99510149	T	G	N/A	N/A	T	T	T	T	T	N/A	N/A	N/A	G	T	G	Sanger	SNP		partially consistent	Historical only	manually checked
99510150	T	A	N/A	N/A	T	T	T	T	T	N/A	N/A	N/A	A	T	A	Sanger	SNP		partially consistent	Historical only	manually checked
99526133	G	A	N/A	N/A	G	G	G	G	G	N/A	N/A	N/A	A	G	A	Sanger	SNP		partially consistent	Historical only	manually checked
99577806	G	A	N/A	N/A	G	G	G	G	G	N/A	N/A	N/A	A	G	A	Sanger	SNP		partially consistent	Historical only	manually checked
99609865	T	G	N/A	N/A	T	T	T	T	T	N/A	N/A	N/A	G	T	G	Sanger	SNP		partially consistent	Historical only	manually checked
99620143	G	A	N/A	N/A	G	G	G	G	G	N/A	N/A	N/A	A	G	A	Sanger	SNP		partially consistent	Historical only	manually checked
99631779	C	T	N/A	N/A	C	C	C	C	C	N/A	N/A	N/A	T	C	T	Sanger	SNP		partially consistent	Historical only	manually checked
99637478	C	G	N/A	N/A	C	C	C	C	C	N/A	N/A	N/A	G	C	G	Sanger	SNP		partially consistent	Historical only	manually checked
99638152	G	C	N/A	N/A	G	G	G	G	G	N/A	N/A	N/A	C	G	C	Sanger	SNP		partially consistent	Historical only	manually checked
99650511	T	C	N/A	N/A	T	T	T	T	T	N/A	N/A	N/A	C	T	C	Sanger	SNP		partially consistent	Historical only	manually checked
99650879	A	G	N/A	N/A	A	A	A	A	A	N/A	N/A	N/A	G	A	G	Sanger	SNP		partially consistent	Historical only	manually checked
99666920	T	C	N/A	N/A	T	T	T	T	T	N/A	N/A	N/A	C	T	C	Sanger	SNP		partially consistent	Historical only	manually checked
99687611	G	A	N/A	N/A	G	G	G	G	G	N/A	N/A	N/A	A	G	A	Sanger	SNP		partially consistent	Historical only	manually checked
99700258	C	T	N/A	N/A	C	C	C	C	C	N/A	N/A	N/A	T	C	T	Sanger	SNP		partially consistent	Historical only	manually checked
99711690	G	A	N/A	N/A	G	G	G	G	G	N/A	N/A	N/A	A	G	A	Sanger	SNP		partially consistent	Historical only	manually checked
99720354	C	T	N/A	N/A	C	C	C	C	C	N/A	N/A	N/A	T	C	T	Sanger	SNP		partially consistent	Historical only	manually checked
99731159	T	A	N/A	N/A	T	T	T	T	T	N/A	N/A	N/A	A	T	A	Sanger	SNP		partially consistent	Historical only	manually checked
99743731	T	G	N/A	N/A	T	T	T	T	T	N/A	N/A	N/A	G	T	A	Sanger	SNP		partially consistent	Historical only	manually checked
99764113	A	G	N/A	N/A	A	A	A	A	A	N/A	N/A	N/A	G	A	G	Sanger	SNP		partially consistent	Historical only	manually checked
99766154	G	C	N/A	N/A	G	G	G	G	G	N/A	N/A	N/A	C	G	C	Sanger	SNP		partially consistent	Historical only	manually checked
99766742	T	C	N/A	N/A	T	T	T	T	T	N/A	N/A	N/A	C	T	C	Sanger	SNP		partially consistent	Historical only	manually checked
99797833	T	C	N/A	N/A	T	T	T	T	T	N/A	N/A	N/A	C	T	C	Sanger	SNP		partially consistent	Historical only	manually checked
99798778	T	C	N/A	N/A	T	T	T	T	T	N/A	N/A	N/A	C	T	C	Sanger	SNP		partially consistent	Historical only	manually checked
99802477	A	C	N/A	N/A	A	A	A	A	A	N/A	N/A	N/A	C	A	C	Sanger	SNP		partially consistent	Historical only	manually checked
99803410	A	G	N/A	N/A	A	A	A	A	A	N/A	N/A	N/A	G	A	G	Sanger	SNP		partially consistent	Historical only	manually checked
99822139	G	A	N/A	N/A	G	G	G	G	G	N/A	N/A	N/A	A	G	A	Sanger	SNP		partially consistent	Historical only	manually checked
99845428	G	A	N/A	N/A	G	G	G	G	G	N/A	N/A	N/A	A	G	A	Sanger	SNP		partially consistent	Historical only	manually checked
99865578	A	G	N/A	N/A	A	A	A	A	A	N/A	N/A	N/A	G	A	G	Sanger	SNP		partially consistent	Historical only	manually checked
99865818	A	T	N/A	N/A	A	A	A	A	A	N/A	N/A	N/A	T	A	T	Sanger	SNP		partially consistent	Historical only	manually checked
99889386	C	T	N/A	N/A	C	C	C	C	C	N/A	N/A	N/A	T	C	T	Sanger	SNP		partially consistent	Historical only	manually checked
99939344	T	C	N/A	N/A	C	C	C	C	C	N/A	N/A	N/A	C	T	C	Sanger	SNP		partially consistent	Historical only	manually checked
99951672	A	T	N/A	N/A	t	t	t	t	t	N/A	N/A	N/A	t	A	T	Sanger	SNP		partially consistent	Historical only	manually checked
99974386	G	C	N/A	N/A	C	C	C	C	C	N/A	N/A	N/A	C	G	C	Sanger	SNP		partially consistent	Historical only	manually checked
99974390	T	G	N/A	N/A	G	G	G	G	G	N/A	N/A	N/A	G	T	G	Sanger	SNP		partially consistent	Historical only	manually checked
99977594	C	T	N/A	N/A	C	C	C	C	C	N/A	N/A	N/A	T	C	T	Sanger	SNP		partially consistent	Historical only	manually checked
100017304	A	C	N/A	N/A	c	c	c	c	c	N/A	N/A	N/A	c	A	c	Sanger	SNP		partially consistent	Historical only	manually checked
100026602	T	C	N/A	N/A	c	c	c	c	c	N/A	N/A	N/A	c	T	c	Sanger	SNP		partially consistent	Historical only	manually checked
100028578	A	G	N/A	N/A	g	g	g	g	g	N/A	N/A	N/A	g	A	g	Sanger	SNP		partially consistent	Historical only	manually checked
100119781	A	G	N/A	N/A	G	G	G	G	G	N/A	N/A	N/A	g	A	G	Sanger	SNP		partially consistent	Historical only	manually checked
100246684	C	T	N/A	N/A	C	C	C	C	C	N/A	N/A	N/A	t	C	T	Sanger	SNP		partially consistent	Historical only	manually checked
100343190	G	T	N/A	N/A	G	G	G	G	G	N/A	N/A	N/A	T	G	T	Sanger	SNP		partially consistent	Historical only	manually checked
100343366	A	G	N/A	N/A	A	A	A	A	A	N/A	N/A	N/A	G	A	G	Sanger	SNP		partially consistent	Historical only	manually checked
100343948	A	G	N/A	N/A	A	A	A	A	A	N/A	N/A	N/A	G	A	G	Sanger	SNP		partially consistent	Historical only	manually checked
100344237	A	G	N/A	N/A	A	A	A	A	A	N/A	N/A	N/A	G	A	G	Sanger	SNP		partially consistent	Historical only	manually checked
100345007	T	A	N/A	N/A	T	T	T	T	T	N/A	N/A	N/A	A	T	A	Sanger	SNP		partially consistent	Historical only	manually checked
100346044	G	A	N/A	N/A	G	G	G	G	G	N/A	N/A	N/A	A	G	A	Sanger	SNP		partially consistent	Historical only	manually checked
100347220	A	G	N/A	N/A	A	A	A	A	A	N/A	N/A	N/A	G	A	G	Sanger	SNP		partially consistent	Historical only	manually checked
100349257	T	C	N/A	N/A	C	C	C	C	C	N/A	N/A	N/A	C	T	C	Sanger	SNP		partially consistent	Historical only	manually checked
100350632	T	A	N/A	N/A	T	T	T	T	T	N/A	N/A	N/A	A	T	A	Sanger	SNP		partially consistent	Historical only	manually checked
100352424	A	G	N/A	N/A	A	A	A	A	A	N/A	N/A	N/A	G	A	G	Sanger	SNP		partially consistent	Historical only	manually checked
100359558	G	A	N/A	N/A	G	G	G	G	G	N/A	N/A	N/A	a	G	A	Sanger	SNP		partially consistent	Historical only	manually checked
100359652	A	G	N/A	N/A	A	A	A	A	A	N/A	N/A	N/A	G	A	G	Sanger	SNP		partially consistent	Historical only	manually checked
100360609	A	C	N/A	N/A	A	A	A	A	A	N/A	N/A	N/A	C	A	c	Sanger	SNP		partially consistent	Historical only	manually checked
100366580	A	T	N/A	N/A	A	A	A	A	A	N/A	N/A	N/A	T	A	T	Sanger	SNP		partially consistent	Historical only	manually checked
100370095	C	T	N/A	N/A	C	C	C	C	C	N/A	N/A	N/A	T	C	T	Sanger	SNP		partially consistent	Historical only	manually checked
100371872	G	A	N/A	N/A	G	G	G	G	G	N/A	N/A	N/A	A	G	A	Sanger	SNP		partially consistent	Historical only	manually checked
100372438	T	C	N/A	N/A	T	T	T	T	T	N/A	N/A	N/A	C	T	C	Sanger	SNP		partially consistent	Historical only	manually checked
100379210	T	G	N/A	N/A	T	T	T	T	T	N/A	N/A	N/A	G	T	G	Sanger	SNP		partially consistent	Historical only	manually checked
100379321	A	T	N/A	N/A	T	T	T	T	T	N/A	N/A	N/A	t	A	t	Sanger	SNP		partially consistent	Historical only	manually checked
100384166	G	C	N/A	N/A	G	G	G	G	G	N/A	N/A	N/A	C	G	C	Sanger	SNP		partially consistent	Historical only	manually checked
100387837	C	A	N/A	N/A	C	C	C	C	C	N/A	N/A	N/A	A	C	A	Sanger	SNP		partially consistent	Historical only	manually checked
100388054	G	C	N/A	N/A	G	G	G	G	G	N/A	N/A	N/A	C	G	C	Sanger	SNP		partially consistent	Historical only	manually checked
100388177	G	C	N/A	N/A	G	G	G	G	G	N/A	N/A	N/A	C	G	C	Sanger	SNP		partially consistent	Historical only	manually checked
100389093	C	T	N/A	N/A	C	C	C	C	C	N/A	N/A	N/A	T	C	T	Sanger	SNP		partially consistent	Historical only	manually checked
100390342	C	T	N/A	N/A	C	C	C	C	C	N/A	N/A	N/A	t	C	T	Sanger	SNP		partially consistent	Historical only	manually checked
100391884	T	G	N/A	N/A	T	T	T	T	T	N/A	N/A	N/A	G	T	G	Sanger	SNP		partially consistent	Historical only	manually checked
100396250	G	A	N/A	N/A	G	G	G	G	G	N/A	N/A	N/A	A	G	A	Sanger	SNP		partially consistent	Historical only	manually checked
100396292	G	A	N/A	N/A	G	G	G	G	G	N/A	N/A	N/A	A	G	A	Sanger	SNP		partially consistent	Historical only	manually checked
100396652	A	G	N/A	N/A	A	A	A	A	A	N/A	N/A	N/A	G	A	G	Sanger	SNP		partially consistent	Historical only	manually checked
100397509	A	G	N/A	N/A	A	A	A	A	A	N/A	N/A	N/A	G	A	G	Sanger	SNP		partially consistent	Historical only	manually checked
100399282	C	T	N/A	N/A	C	C	C	C	C	N/A	N/A	N/A	T	C	T	Sanger	SNP		partially consistent	Historical only	manually checked
100399907	A	G	N/A	N/A	A	A	A	A	A	N/A	N/A	N/A	g	A	G	Sanger	SNP		partially consistent	Historical only	manually checked
100399946	G	C	N/A	N/A	G	G	G	G	G	N/A	N/A	N/A	c	G	C	Sanger	SNP		partially consistent	Historical only	manually checked
100400005	G	T	N/A	N/A	G	G	G	G	G	N/A	N/A	N/A	T	G	T	Sanger	SNP		partially consistent	Historical only	manually checked
100400230	G	A	N/A	N/A	G	G	G	G	G	N/A	N/A	N/A	A	G	A	Sanger	SNP		partially consistent	Historical only	manually checked
100400423	C	T	N/A	N/A	T	T	T	T	T	N/A	N/A	N/A	T	C	T	Sanger	SNP		partially consistent	Historical only	manually checked
100400584	T	C	N/A	N/A	T	T	T	T	T	N/A	N/A	N/A	C	T	C	Sanger	SNP		partially consistent	Historical only	manually checked
100402848	G	A	N/A	N/A	G	G	G	G	G	N/A	N/A	N/A	A	G	A	Sanger	SNP		partially consistent	Historical only	manually checked
100403264	T	A	N/A	N/A	A	A	A	A	A	N/A	N/A	N/A	A	A	A	Sanger	SNP		partially consistent	Historical only	manually checked
100404077	T	C	N/A	N/A	T	T	T	T	T	N/A	N/A	N/A	C	T	C	Sanger	SNP		partially consistent	Historical only	manually checked
100409084	T	G	N/A	N/A	G	G	G	G	G	N/A	N/A	N/A	G	T	G	Sanger	SNP		partially consistent	Historical only	manually checked
100409086	A	G	N/A	N/A	G	G	G	G	G	N/A	N/A	N/A	G	A	G	Sanger	SNP		partially consistent	Historical only	manually checked
100414786	C	T	N/A	N/A	C	C	C	C	C	N/A	N/A	N/A	T	C	T	Sanger	SNP		partially consistent	Historical only	manually checked
100415787	A	T	N/A	N/A	A	A	A	A	A	N/A	N/A	N/A	T	A	T	Sanger	SNP		partially consistent	Historical only	manually checked
100415790	G	T	N/A	N/A	G	G	G	G	G	N/A	N/A	N/A	t	G	T	Sanger	SNP		partially consistent	Historical only	manually checked
100415796	C	G	N/A	N/A	C	C	C	C	C	N/A	N/A	N/A	G	C	g	Sanger	SNP		partially consistent	Historical only	manually checked
100415815	G	A	N/A	N/A	G	G	G	G	G	N/A	N/A	N/A	A	G	A	Sanger	SNP		partially consistent	Historical only	manually checked
100415828	G	T	N/A	N/A	G	G	G	G	G	N/A	N/A	N/A	T	G	T	Sanger	SNP		partially consistent	Historical only	manually checked
100415853	T	G	N/A	N/A	T	T	T	T	T	N/A	N/A	N/A	G	T	G	Sanger	SNP		partially consistent	Historical only	manually checked
100416060	A	G	N/A	N/A	A	A	A	A	A	N/A	N/A	N/A	G	A	G	Sanger	SNP		partially consistent	Historical only	manually checked
100418916	A	C	N/A	N/A	A	A	A	A	A	N/A	N/A	N/A	C	A	C	Sanger	SNP		partially consistent	Historical only	manually checked
100419457	A	G	N/A	N/A	A	A	A	A	A	N/A	N/A	N/A	G	A	G	Sanger	SNP		partially consistent	Historical only	manually checked
100421009	G	A	N/A	N/A	G	G	G	G	G	N/A	N/A	N/A	A	G	A	Sanger	SNP		partially consistent	Historical only	manually checked
100421124	A	G	N/A	N/A	A	A	A	A	A	N/A	N/A	N/A	G	A	G	Sanger	SNP		partially consistent	Historical only	manually checked
100426967	T	C	N/A	N/A	T	T	T	T	T	N/A	N/A	N/A	C	T	C	Sanger	SNP		partially consistent	Historical only	manually checked
100432179	G	A	N/A	N/A	G	G	G	G	G	N/A	N/A	N/A	A	G	A	Sanger	SNP		partially consistent	Historical only	manually checked
100433417	G	A	N/A	N/A	G	G	G	G	G	N/A	N/A	N/A	A	G	A	Sanger	SNP		partially consistent	Historical only	manually checked
100434029	A	G	N/A	N/A	A	A	A	A	A	N/A	N/A	N/A	G	A	g	Sanger	SNP		partially consistent	Historical only	manually checked
100437364	A	T	N/A	N/A	A	A	A	A	A	N/A	N/A	N/A	T	A	T	Sanger	SNP		partially consistent	Historical only	manually checked
100437620	G	T	N/A	N/A	G	G	G	G	G	N/A	N/A	N/A	T	G	T	Sanger	SNP		partially consistent	Historical only	manually checked
100438134	A	T	N/A	N/A	A	A	A	A	A	N/A	N/A	N/A	T	A	T	Sanger	SNP		partially consistent	Historical only	manually checked
100438219	T	A	N/A	N/A	T	T	T	T	T	N/A	N/A	N/A	a	T	a	Sanger	SNP		partially consistent	Historical only	manually checked
100438730	T	C	N/A	N/A	T	T	T	T	T	N/A	N/A	N/A	C	T	C	Sanger	SNP		partially consistent	Historical only	manually checked
100439485	C	T	N/A	N/A	C	C	C	C	C	N/A	N/A	N/A	T	C	T	Sanger	SNP		partially consistent	Historical only	manually checked
100440127	A	T	N/A	N/A	A	A	A	A	A	N/A	N/A	N/A	T	A	T	Sanger	SNP		partially consistent	Historical only	manually checked
100440326	T	G	N/A	N/A	T	T	T	T	T	N/A	N/A	N/A	G	T	G	Sanger	SNP		partially consistent	Historical only	manually checked
100440339	A	G	N/A	N/A	A	A	A	A	A	N/A	N/A	N/A	G	A	G	Sanger	SNP		partially consistent	Historical only	manually checked
100441353	G	A	N/A	N/A	G	G	G	G	G	N/A	N/A	N/A	A	G	A	Sanger	SNP		partially consistent	Historical only	manually checked
100445577	T	G	N/A	N/A	T	T	T	T	T	N/A	N/A	N/A	G	T	G	Sanger	SNP		partially consistent	Historical only	manually checked
100448187	C	T	N/A	N/A	C	C	C	C	C	N/A	N/A	N/A	T	C	T	Sanger	SNP		partially consistent	Historical only	manually checked
100448304	G	A	N/A	N/A	G	G	G	G	G	N/A	N/A	N/A	A	G	A	Sanger	SNP		partially consistent	Historical only	manually checked
100448423	G	T	N/A	N/A	G	G	G	G	G	N/A	N/A	N/A	T	G	T	Sanger	SNP		partially consistent	Historical only	manually checked
100450292	C	T	N/A	N/A	C	C	C	C	C	N/A	N/A	N/A	T	C	T	Sanger	SNP		partially consistent	Historical only	manually checked
100450510	C	A	N/A	N/A	C	C	C	C	C	N/A	N/A	N/A	A	C	A	Sanger	SNP		partially consistent	Historical only	manually checked
100450971	T	G	N/A	N/A	T	T	T	T	T	N/A	N/A	N/A	G	T	G	Sanger	SNP		partially consistent	Historical only	manually checked
100453131	A	G	N/A	N/A	A	A	A	A	A	N/A	N/A	N/A	G	A	G	Sanger	SNP		partially consistent	Historical only	manually checked
100453300	G	A	N/A	N/A	G	G	G	G	G	N/A	N/A	N/A	A	G	A	Sanger	SNP		partially consistent	Historical only	manually checked
100453655	G	A	N/A	N/A	G	G	G	G	G	N/A	N/A	N/A	A	G	A	Sanger	SNP		partially consistent	Historical only	manually checked
100455057	G	A	N/A	N/A	G	G	G	G	G	N/A	N/A	N/A	A	G	A	Sanger	SNP		partially consistent	Historical only	manually checked
100455307	C	T	N/A	N/A	C	C	C	C	C	N/A	N/A	N/A	T	C	T	Sanger	SNP		partially consistent	Historical only	manually checked
100456127	C	T	N/A	N/A	T	T	T	T	T	N/A	N/A	N/A	T	C	T	Sanger	SNP		partially consistent	Historical only	manually checked
100456157	G	T	N/A	N/A	T	T	T	T	T	N/A	N/A	N/A	T	G	T	Sanger	SNP		partially consistent	Historical only	manually checked
100457342	T	C	N/A	N/A	T	T	T	T	T	N/A	N/A	N/A	C	T	C	Sanger	SNP		partially consistent	Historical only	manually checked
100458566	G	A	N/A	N/A	G	G	G	G	G	N/A	N/A	N/A	A	G	A	Sanger	SNP		partially consistent	Historical only	manually checked
100458676	G	A	N/A	N/A	G	G	G	G	G	N/A	N/A	N/A	A	G	A	Sanger	SNP		partially consistent	Historical only	manually checked
100460761	T	A	N/A	N/A	T	T	T	T	T	N/A	N/A	N/A	A	T	A	Sanger	SNP		partially consistent	Historical only	manually checked
100461324	G	A	N/A	N/A	G	G	G	G	G	N/A	N/A	N/A	a	G	a	Sanger	SNP		partially consistent	Historical only	manually checked
100461845	C	T	N/A	N/A	C	C	C	C	C	N/A	N/A	N/A	T	C	T	Sanger	SNP		partially consistent	Historical only	manually checked
100461939	G	A	N/A	N/A	G	G	G	G	G	N/A	N/A	N/A	A	G	A	Sanger	SNP		partially consistent	Historical only	manually checked
100462536	T	C	N/A	N/A	T	T	T	T	T	N/A	N/A	N/A	c	T	c	Sanger	SNP		partially consistent	Historical only	manually checked
100462774	A	G	N/A	N/A	A	A	A	A	A	N/A	N/A	N/A	G	A	G	Sanger	SNP		partially consistent	Historical only	manually checked
100462797	C	G	N/A	N/A	C	C	C	C	C	N/A	N/A	N/A	G	C	G	Sanger	SNP		partially consistent	Historical only	manually checked
100462805	A	G	N/A	N/A	A	A	A	A	A	N/A	N/A	N/A	G	A	G	Sanger	SNP		partially consistent	Historical only	manually checked
100462817	T	C	N/A	N/A	T	T	T	T	T	N/A	N/A	N/A	C	T	C	Sanger	SNP		partially consistent	Historical only	manually checked
100462973	T	C	N/A	N/A	T	T	T	T	T	N/A	N/A	N/A	C	T	C	Sanger	SNP		partially consistent	Historical only	manually checked
100463578	G	A	N/A	N/A	G	G	G	G	G	N/A	N/A	N/A	A	G	A	Sanger	SNP		partially consistent	Historical only	manually checked
100466216	A	G	N/A	N/A	A	A	A	A	A	N/A	N/A	N/A	G	A	G	Sanger	SNP		partially consistent	Historical only	manually checked
100466943	T	G	N/A	N/A	T	T	T	T	T	N/A	N/A	N/A	G	T	G	Sanger	SNP		partially consistent	Historical only	manually checked
100469507	A	G	N/A	N/A	A	A	A	A	A	N/A	N/A	N/A	G	A	G	Sanger	SNP		partially consistent	Historical only	manually checked
100469530	A	G	N/A	N/A	A	A	A	A	A	N/A	N/A	N/A	G	A	G	Sanger	SNP		partially consistent	Historical only	manually checked
100470073	T	C	N/A	N/A	T	T	T	T	T	N/A	N/A	N/A	C	T	C	Sanger	SNP		partially consistent	Historical only	manually checked
100470401	T	C	N/A	N/A	T	T	T	T	T	N/A	N/A	N/A	C	T	C	Sanger	SNP		partially consistent	Historical only	manually checked
100470402	G	C	N/A	N/A	G	G	G	G	G	N/A	N/A	N/A	C	G	C	Sanger	SNP		partially consistent	Historical only	manually checked
100470522	G	A	N/A	N/A	G	G	G	G	G	N/A	N/A	N/A	A	G	A	Sanger	SNP		partially consistent	Historical only	manually checked
100470530	G	A	N/A	N/A	G	G	G	G	G	N/A	N/A	N/A	A	G	A	Sanger	SNP		partially consistent	Historical only	manually checked
100470832	G	T	N/A	N/A	G	G	G	G	G	N/A	N/A	N/A	t	G	t	Sanger	SNP		partially consistent	Historical only	manually checked
100470886	G	T	N/A	N/A	G	G	G	G	G	N/A	N/A	N/A	T	G	t	Sanger	SNP		partially consistent	Historical only	manually checked
100470887	G	T	N/A	N/A	G	G	G	G	G	N/A	N/A	N/A	T	G	T	Sanger	SNP		partially consistent	Historical only	manually checked
100471010	A	G	N/A	N/A	A	A	A	A	A	N/A	N/A	N/A	G	A	G	Sanger	SNP		partially consistent	Historical only	manually checked
100471072	A	G	N/A	N/A	A	A	A	A	A	N/A	N/A	N/A	G	A	G	Sanger	SNP		partially consistent	Historical only	manually checked
100471081	G	T	N/A	N/A	G	G	G	G	G	N/A	N/A	N/A	T	G	T	Sanger	SNP		partially consistent	Historical only	manually checked
100471139	A	-	N/A	N/A	A	A	A	A	A	N/A	N/A	N/A	-	A	-	Sanger	indel		partially consistent	Historical only	manually checked
100471145	A	G	N/A	N/A	A	A	A	A	A	N/A	N/A	N/A	g	A	g	Sanger	SNP	microsatellite	partially consistent	Historical only	manually checked
100471147	A	G	N/A	N/A	A	A	A	A	A	N/A	N/A	N/A	g	A	g	Sanger	SNP	microsatellite	partially consistent	Historical only	manually checked
100471156	G	T	N/A	N/A	G	G	G	G	G	N/A	N/A	N/A	t	G	t	Sanger	SNP	microsatellite	partially consistent	Historical only	manually checked
100471186	G	T	N/A	N/A	G	G	G	G	G	N/A	N/A	N/A	t	G	t	Sanger	SNP	microsatellite	partially consistent	Historical only	manually checked
100471222	G	A	N/A	N/A	G	G	G	G	G	N/A	N/A	N/A	A	G	A	Sanger	SNP		partially consistent	Historical only	manually checked
100471226	A	G	N/A	N/A	A	A	A	A	A	N/A	N/A	N/A	G	A	G	Sanger	SNP		partially consistent	Historical only	manually checked
100471247	C	T	N/A	N/A	C	C	C	C	C	N/A	N/A	N/A	T	C	T	Sanger	SNP		partially consistent	Historical only	manually checked
100471519	T	C	N/A	N/A	T	T	T	T	T	N/A	N/A	N/A	C	T	C	Sanger	SNP		partially consistent	Historical only	manually checked
100471528	T	A	N/A	N/A	T	T	T	T	T	N/A	N/A	N/A	A	T	A	Sanger	SNP		partially consistent	Historical only	manually checked
100471547	T	C	N/A	N/A	T	T	T	T	T	N/A	N/A	N/A	C	T	C	Sanger	SNP		partially consistent	Historical only	manually checked
100471564	G	A	N/A	N/A	G	G	G	G	G	N/A	N/A	N/A	A	G	A	Sanger	SNP		partially consistent	Historical only	manually checked
100471590	T	C	N/A	N/A	T	T	T	T	T	N/A	N/A	N/A	C	T	C	Sanger	SNP		partially consistent	Historical only	manually checked
100471647	C	A	N/A	N/A	C	C	C	C	C	N/A	N/A	N/A	A	C	A	Sanger	SNP		partially consistent	Historical only	manually checked
100471688	T	C	N/A	N/A	T	T	T	T	T	N/A	N/A	N/A	c	T	c	Sanger	SNP		partially consistent	Historical only	manually checked
100471705	G	A	N/A	N/A	G	G	G	G	G	N/A	N/A	N/A	A	G	A	Sanger	SNP		partially consistent	Historical only	manually checked
100471810	G	A	N/A	N/A	G	G	G	G	G	N/A	N/A	N/A	A	G	A	Sanger	SNP		partially consistent	Historical only	manually checked
100471833	A	G	N/A	N/A	A	A	A	A	A	N/A	N/A	N/A	g	A	G	Sanger	SNP		partially consistent	Historical only	manually checked
100471847	G	T	N/A	N/A	G	G	G	G	G	N/A	N/A	N/A	t	G	t	Sanger	SNP		partially consistent	Historical only	manually checked
100471913	G	A	N/A	N/A	G	G	G	G	G	N/A	N/A	N/A	a	G	a	Sanger	SNP		partially consistent	Historical only	manually checked
100472069	C	T	N/A	N/A	C	C	C	C	C	N/A	N/A	N/A	T	C	T	Sanger	SNP		partially consistent	Historical only	manually checked
100472109	T	C	N/A	N/A	T	T	T	T	T	N/A	N/A	N/A	C	T	C	Sanger	SNP		partially consistent	Historical only	manually checked
100472346	T	C	N/A	N/A	T	T	T	T	T	N/A	N/A	N/A	C	T	C	Sanger	SNP		partially consistent	Historical only	manually checked
100472359	A	G	N/A	N/A	A	A	A	A	A	N/A	N/A	N/A	G	A	G	Sanger	SNP		partially consistent	Historical only	manually checked
100472855	G	A	N/A	N/A	G	G	G	G	G	N/A	N/A	N/A	A	G	A	Sanger	SNP		partially consistent	Historical only	manually checked
100472856	A	G	N/A	N/A	A	A	A	A	A	N/A	N/A	N/A	G	A	G	Sanger	SNP		partially consistent	Historical only	manually checked
100472868	T	G	N/A	N/A	T	T	T	T	T	N/A	N/A	N/A	G	T	G	Sanger	SNP		partially consistent	Historical only	manually checked
100472900	G	A	N/A	N/A	G	G	G	G	G	N/A	N/A	N/A	A	G	A	Sanger	SNP		partially consistent	Historical only	manually checked
100472989	G	C	N/A	N/A	G	G	G	G	G	N/A	N/A	N/A	C	G	C	Sanger	SNP		partially consistent	Historical only	manually checked
100473220	C	T	N/A	N/A	C	C	C	C	C	N/A	N/A	N/A	T	C	T	Sanger	SNP		partially consistent	Historical only	manually checked
100473234	G	A	N/A	N/A	G	G	G	G	G	N/A	N/A	N/A	a	G	a	Sanger	SNP		partially consistent	Historical only	manually checked
100473330	G	C	N/A	N/A	G	G	G	G	G	N/A	N/A	N/A	C	G	C	Sanger	SNP		partially consistent	Historical only	manually checked
100473392	G	T	N/A	N/A	G	G	G	G	G	N/A	N/A	N/A	T	G	t	Sanger	SNP		partially consistent	Historical only	manually checked
100473393	A	T	N/A	N/A	A	A	A	A	A	N/A	N/A	N/A	T	A	t	Sanger	SNP		partially consistent	Historical only	manually checked
100473528	G	A	N/A	N/A	G	G	G	G	G	N/A	N/A	N/A	A	G	A	Sanger	SNP		partially consistent	Historical only	manually checked
100473546	G	T	N/A	N/A	G	G	G	G	G	N/A	N/A	N/A	T	G	T	Sanger	SNP		partially consistent	Historical only	manually checked
100473785	T	C	N/A	N/A	T	T	T	T	T	N/A	N/A	N/A	C	T	C	Sanger	SNP		partially consistent	Historical only	manually checked
100473796	G	A	N/A	N/A	G	G	G	G	G	N/A	N/A	N/A	A	G	A	Sanger	SNP		partially consistent	Historical only	manually checked
100473831	C	T	N/A	N/A	C	C	C	C	C	N/A	N/A	N/A	T	C	T	Sanger	SNP		partially consistent	Historical only	manually checked
100473882	A	G	N/A	N/A	A	A	A	A	A	N/A	N/A	N/A	G	A	G	Sanger	SNP		partially consistent	Historical only	manually checked
100483734	C	T	N/A	N/A	T	T	T	T	T	N/A	N/A	N/A	T	C	T	Sanger	SNP		partially consistent	Historical only	manually checked
100491451	T	C	N/A	N/A	C	C	C	C	C	N/A	N/A	N/A	C	T	C	Sanger	SNP		partially consistent	Historical only	manually checked
100496823	A	A	N/A	N/A	T	T	T	T	T	N/A	N/A	N/A	T	A	T	Sanger	SNP		partially consistent	Historical only	manually checked
100519612	G	A	N/A	N/A	G	G	G	G	G	N/A	N/A	N/A	A	G	A	Sanger	SNP		partially consistent	Historical only	manually checked
100524718	G	A	N/A	N/A	G	G	G	G	G	N/A	N/A	N/A	A	G	A	Sanger	SNP		partially consistent	Historical only	manually checked
100537924	G	A	N/A	N/A	G	G	G	G	G	N/A	N/A	N/A	a	G	a	Sanger	SNP		partially consistent	Historical only	manually checked
100540297	A	G	N/A	N/A	G	G	G	G	G	N/A	N/A	N/A	G	A	G	Sanger	SNP		partially consistent	Historical only	manually checked
100543040	A	G	N/A	N/A	A	A	A	A	A	N/A	N/A	N/A	G	A	G	Sanger	SNP		partially consistent	Historical only	manually checked
100544883	G	C	N/A	N/A	c	c	c	c	c	N/A	N/A	N/A	c	G	c	Sanger	SNP	microsatellite	partially consistent	Historical only	manually checked
100567689	G	C	N/A	N/A	G	G	G	G	G	N/A	N/A	N/A	C	G	C	Sanger	SNP		partially consistent	Historical only	manually checked
100572687	G	A	N/A	N/A	G	G	G	G	G	N/A	N/A	N/A	A	G	A	Sanger	SNP		partially consistent	Historical only	manually checked
100573348	T	C	N/A	N/A	T	T	T	T	T	N/A	N/A	N/A	C	T	C	Sanger	SNP		partially consistent	Historical only	manually checked
100577109	C	T	N/A	N/A	C	C	C	C	C	N/A	N/A	N/A	T	C	T	Sanger	SNP		partially consistent	Historical only	manually checked
100586495	G	T	N/A	N/A	G	G	G	G	G	N/A	N/A	N/A	T	G	T	Sanger	SNP		partially consistent	Historical only	manually checked
100588667	C	T	N/A	N/A	C	C	C	C	C	N/A	N/A	N/A	T	C	T	Sanger	SNP		partially consistent	Historical only	manually checked
100610859	C	T	N/A	N/A	C	C	C	C	C	N/A	N/A	N/A	T	C	T	Sanger	SNP		partially consistent	Historical only	manually checked
100610969	T	C	N/A	N/A	T	T	T	T	T	N/A	N/A	N/A	C	T	C	Sanger	SNP		partially consistent	Historical only	manually checked
100612316	A	C	N/A	N/A	C	C	C	C	c	N/A	N/A	N/A	C	A	C	Sanger	SNP		partially consistent	Historical only	manually checked
100619826	C	G	N/A	N/A	C	C	C	C	C	N/A	N/A	N/A	G	C	G	Sanger	SNP		partially consistent	Historical only	manually checked
100627738	C	T	N/A	N/A	C	C	C	C	C	N/A	N/A	N/A	T	C	T	Sanger	SNP		partially consistent	Historical only	manually checked
100629807	A	C	N/A	N/A	A	A	A	A	A	N/A	N/A	N/A	c	A	c	Sanger	SNP		partially consistent	Historical only	manually checked
100630785	T	C	N/A	N/A	T	T	T	T	T	N/A	N/A	N/A	C	T	C	Sanger	SNP		partially consistent	Historical only	manually checked
100636386	A	G	N/A	N/A	A	A	A	A	A	N/A	N/A	N/A	G	A	G	Sanger	SNP		partially consistent	Historical only	manually checked
100637770	T	C	N/A	N/A	T	T	T	T	T	N/A	N/A	N/A	C	T	C	Sanger	SNP		partially consistent	Historical only	manually checked
100638744	C	T	N/A	N/A	C	C	C	C	C	N/A	N/A	N/A	T	C	T	Sanger	SNP		partially consistent	Historical only	manually checked
100639166	A	G	N/A	N/A	G	G	G	G	G	N/A	N/A	N/A	G	A	G	Sanger	SNP		partially consistent	Historical only	manually checked
100647021	G	T	N/A	N/A	G	G	G	G	G	N/A	N/A	N/A	T	G	T	Sanger	SNP		partially consistent	Historical only	manually checked
100647022	A	C	N/A	N/A	A	A	A	A	A	N/A	N/A	N/A	C	A	C	Sanger	SNP		partially consistent	Historical only	manually checked
100647374	T	G	N/A	N/A	T	T	T	T	T	N/A	N/A	N/A	G	T	G	Sanger	SNP		partially consistent	Historical only	manually checked
100648884	T	C	N/A	N/A	T	T	T	T	T	N/A	N/A	N/A	C	T	C	Sanger	SNP		partially consistent	Historical only	manually checked
100649238	T	C	N/A	N/A	T	T	T	T	T	N/A	N/A	N/A	C	T	C	Sanger	SNP		partially consistent	Historical only	manually checked
100649474	A	G	N/A	N/A	A	A	A	A	A	N/A	N/A	N/A	G	A	G	Sanger	SNP		partially consistent	Historical only	manually checked
100663386	A	G	N/A	N/A	A	A	A	A	A	N/A	N/A	N/A	G	A	G	Sanger	SNP		partially consistent	Historical only	manually checked
100663387	T	A	N/A	N/A	T	T	T	T	T	N/A	N/A	N/A	A	T	A	Sanger	SNP		partially consistent	Historical only	manually checked
100663671	G	A	N/A	N/A	A	A	A	A	A	N/A	N/A	N/A	A	G	A	Sanger	SNP		partially consistent	Historical only	manually checked
100664254	C	T	N/A	N/A	C	C	C	C	C	N/A	N/A	N/A	T	C	T	Sanger	SNP		partially consistent	Historical only	manually checked
100669496	A	C	N/A	N/A	A	A	A	A	A	N/A	N/A	N/A	C	A	C	Sanger	SNP		partially consistent	Historical only	manually checked
100669643	G	A	N/A	N/A	G	G	G	G	G	N/A	N/A	N/A	A	G	A	Sanger	SNP		partially consistent	Historical only	manually checked
100670177	C	T	N/A	N/A	T	T	T	T	T	N/A	N/A	N/A	T	C	T	Sanger	SNP		partially consistent	Historical only	manually checked
100670253	A	C	N/A	N/A	A	A	A	A	A	N/A	N/A	N/A	C	A	C	Sanger	SNP		partially consistent	Historical only	manually checked
100674120	C	T	N/A	N/A	C	C	C	C	C	N/A	N/A	N/A	T	C	T	Sanger	SNP		partially consistent	Historical only	manually checked
100678141	T	G	N/A	N/A	T	T	T	T	T	N/A	N/A	N/A	G	T	G	Sanger	SNP		partially consistent	Historical only	manually checked
100688948	C	G	N/A	N/A	C	C	C	C	C	N/A	N/A	N/A	G	C	G	Sanger	SNP		partially consistent	Historical only	manually checked
100689928	G	A	N/A	N/A	G	G	G	G	G	N/A	N/A	N/A	A	G	A	Sanger	SNP		partially consistent	Historical only	manually checked
100690418	A	G	N/A	N/A	A	A	A	A	A	N/A	N/A	N/A	G	A	G	Sanger	SNP		partially consistent	Historical only	manually checked
100692047	C	G	N/A	N/A	C	C	C	C	C	N/A	N/A	N/A	g	C	g	Sanger	SNP		partially consistent	Historical only	manually checked
