# Supplementary material for: Genetic Architecture of Skewed X Inactivation in the Laboratory Mouse
Source: PLoS Genet. 2013 Oct 3;9(10):e1003853. doi: 10.1371/journal.pgen.1003853 (PMC3789830; doi:10.1371/journal.pgen.1003853)
Supplement: Table S2 — Justification of selected inbred strains. This table lists the justification for selecting each strain and summarizes the number of F1 females phenotyped for each inbred strain with an unknown Xce allele. (XLSX) [file pgen.1003853.s006.xlsx]

## Sheet: Sheet1
Strain	F1s phenotyped	# data points	Justification for phenotyping
ALS/LtJ	120	606	Xce a/b recombinant haplotype, classical inbred, availability
SJL/J	81	581	Xce a/b recombinant haplotype, classical inbred, availability
WSB/EiJ	52	179	Wild derived, M. m. domesticus, b1 haplotype, availability, WGS (Keane et al. 2012), mouse genetic resources (Collaborative Cross and Diversity Outbred)
TIRANO/EiJ*	81	123	Wild derived, M. m. domesticus, availability
ZALENDE/EiJ*	82	119	Wild derived, M. m. domesticus, availability
PERA/EiJ*	42	63	Wild derived, M. m. domesticus, availability
WLA/Pas	67	404	Wild derived, M. m. domesticus, availability, b4 haplotype
LEWES/EiJ	45	270	Wild derived, M. m. domesticus, availability, b2 haplotype
PWK/PhJ	54	285	Wild derived, M. m. musculus, availability, WGS (Keane et al. 2012), mouse genetic resources (Collaborative Cross and Diversity Outbred)
PANCEVO/EiJ*	65	136	Wild derived, M. pancevo, availablilty
Totals	689	2766
