# Supplementary material for: Genetic Architecture of Skewed X Inactivation in the Laboratory Mouse
Source: PLoS Genet. 2013 Oct 3;9(10):e1003853. doi: 10.1371/journal.pgen.1003853 (PMC3789830; doi:10.1371/journal.pgen.1003853)
Supplement: Table S3 — Summary of crosses. This table summarizes all strains and crosses phenotyped in this study, their corresponding Xce alleles, and the molecular method used to measure allele-specific expression. In addition, listed are the posterior mean, median and confidence intervals determined by the Bayesian hierarchical model. (XLSX) [file pgen.1003853.s007.xlsx]

## Sheet: AwaitFormat
dam	sire	# of females	Xce dam	Xce sire	method	reciprocals?	posterior-Mean	posterior-Median	left CI	rightCI	comments
PWK/PhJ	129S1/SvlmJ	5	e	a	pyrosequencing	yes	NA	NA	*	*
129S1/SvlmJ	PWK/PhJ	4	a	e	pyrosequencing		NA	NA	*	*
129S1/SvlmJ	WSB/EiJ	4	a	b	pyrosequencing	yes	NA	NA	*	*
WSB/EiJ	129S1/SvlmJ	5	b	a	pyrosequencing		NA	NA	*	*
A/J	PWK/PhJ	2	a	e	pyrosequencing	yes	0.327	0.325	0.235	0.425	*Pooled with PWK-129
PWK/PhJ	A/J	7	e	a	pyrosequencing		0.725	0.73	0.601	0.839	*Pooled with 129-PWK
A/J	WSB/EiJ	7	a	b	pyrosequencing	yes	0.403	0.403	0.324	0.479	*Pooled with 129-WSB
WSB/EiJ	A/J	4	b	a	pyrosequencing		0.63	0.634	0.457	0.813	*Pooled with WSB-129
WSB/EiJ	C57BL6	6	b	b	pyrosequencing	yes	0.474	0.473	0.372	0.574
C57BL/6J	WSB/EiJ	2	b	b	pyrosequencing		0.498	0.495	0.246	0.738
C57BL/6J	PWK/PhJ	15	b	e	pyrosequencing	yes	0.543	0.544	0.497	0.593
PWK/PhJ	C57BL/6J	10	e	b	pyrosequencing		0.609	0.609	0.543	0.674
ALS/LtJ	A/J	30	b	a	pyrosequencing	no	0.587	0.587	0.541	0.634
ALS/LtJ	C57BL/6J	30	b	b	pyrosequencing	yes	0.463	0.463	0.423	0.506
C57BL/6J	ALS/LtJ	29	b	b	pyrosequencing		0.628	0.629	0.589	0.669
ALS/LtJ	CAST/EiJ	31	b	c	pyrosequencing	no	0.336	0.337	0.242	0.429
SJL/J	WLA/Pas	27	b	?	pyrosequencing	no	0.516	0.516	0.472	0.559
SJL/J	LEWES/EiJ	19	b	b	pyrosequencing	no	0.509	0.509	0.462	0.556
SJL/J	CAST/EiJ	24	b	c	pyrosequencing	no	0.314	0.314	0.275	0.352
SJL/J	A/J	34	b	a	pyrosequencing	no	0.573	0.573	0.536	0.611
LEWES/EiJ	129S1/SvlmJ	26	a	?	pyrosequencing	no	0.596	0.596	0.556	0.637
129S1/SvlmJ	WLA/Pas	40	a	?	pyrosequencing	no	0.448	0.448	0.41	0.488
SJL/J	C57BL/6J	23	b	b	pyrosequencing	no	0.479	0.479	0.449	0.507
PWK/PhJ	WSB/EiJ	6	e	b	RNAseq	yes	0.514	0.514	0.371	0.665
WSB/EiJ	PWK/PhJ	6	b	e	RNAseq		0.588	0.592	0.402	0.757
PWK/PhJ	CAST/EiJ	5	e	c	RNAseq	yes	0.34	0.336	0.229	0.457
CAST/EiJ	PWK/PhJ	6	c	e	RNAseq		0.785	0.787	0.714	0.853
WSB/EiJ	CAST/EiJ	6	b	c	RNAseq	yes	0.421	0.419	0.296	0.549
CAST/EiJ	WSB/EiJ	6	c	b	RNAseq		0.753	0.755	0.668	0.835
C57BL/6J	TIRANO/EiJ	43	b	b	pyrosequencing	no	0.486	0.486	0.445	0.527
DDK/Pas	TIRANO/EiJ	38	a	b	pyrosequencing	no	0.385	0.385	0.338	0.434
PERA/EiJ	C57BL/6J	42	b	b	pyrosequencing	no	0.541	0.54	0.492	0.594
C57BL/6J	ZALENDE/EiJ	42	b	b	pyrosequencing	no	0.441	0.437	0.386	0.498
DDK/Pas	ZALENDE/EiJ	40	a	b	pyrosequencing	no	0.401	0.4	0.368	0.435
C57BL/6J	PANCEVO/EiJ	35	b	f	pyrosequencing	no	0.59	0.59	0.554	0.628
DDK/Pas	PANCEVO/EiJ	30	a	f	pyrosequencing	no	0.541	0.541	0.494	0.588
	Average	19.1389	females
