# Supplementary material for: Genetic Architecture of Skewed X Inactivation in the Laboratory Mouse
Source: PLoS Genet. 2013 Oct 3;9(10):e1003853. doi: 10.1371/journal.pgen.1003853 (PMC3789830; doi:10.1371/journal.pgen.1003853)
Supplement: Table S4 — Genotype data in the Chadwick interval for strains with known Xce allele. This table summarizes consistent, inconsistent and partially consistent SDPs for inbred mouse strains with previously known Xce alleles combined with mouse strains phenotyped in this study. (XLSX) [file pgen.1003853.s008.xlsx]

## Sheet: Historical+phenotype
position	Ref	Var1	Var2	Var3	129S1SvlmJ	A/J	BALB/cJ	C3H/HeJ	CBA/J	DDK/Pas	C57L/J	DBA/1J	DBA/2J	C57BL/6J	AKR/J	LEWES/EiJ	WSB/EiJ	ALS/LtJ	SJL/J	PERA/EiJ	ZALENDE/EiJ	TIRANO/EiJ	WLA	Source	Type	Comments	Type	Analysis type
98902983	C	T	N/A	N/A	C	T	T	T	T	C	C	C	C	C	C	C	C	C	C	C	C	C	C	MDA	SNP	JAX00182645	incomplete	Historical+phenotype	manually checked
99057115	G	A	N/A	N/A	G	G	G	G	G	G	G	G	G	G	A	G	G	G	G	G	G	G	G	MDA	SNP	JAX00716640	incomplete	Historical+phenotype	manually checked
99418846	A	G	N/A	N/A	A	A	A	A	A	A	A	G	G	A	G	G	G	A	A	G	G	G	G	MDA	SNP	JAX00716670	incomplete	Historical+phenotype	manually checked
99620143	G	A	N/A	N/A	G	G	G	G	G	G	G	A	A	G	A	G	G	G	G	G	G	G	G	MDA	SNP	JAX00182699	incomplete	Historical+phenotype	manually checked
99631779	C	T	N/A	N/A	C	C	C	C	C	C	C	T	T	C	T	C	C	C	C	C	C	C	C	MDA	SNP	JAX00716686	incomplete	Historical+phenotype	manually checked
99638152	G	C	N/A	N/A	G	G	G	G	G	G	G	C	C	G	C	C	C	G	G	C	C	C	C	MDA	SNP	JAX00716688	incomplete	Historical+phenotype	manually checked
99666920	T	C	N/A	N/A	T	T	T	T	T	T	T	C	C	T	C	T	T	T	T	T	T	T	T	MDA	SNP	JAX00182702	incomplete	Historical+phenotype	manually checked
99731159	T	A	N/A	N/A	T	T	T	T	T	T	T	A	A	T	A	T	T	T	T	T	T	T	T	MDA	SNP	JAX00182706	incomplete	Historical+phenotype	manually checked
100352424	A	G	N/A	N/A	A	A	A	A	A	A	A	G	G	A	G	G	A	A	A	G	G	G	G	MDA	SNP	JAX00182746	incomplete	Historical+phenotype	manually checked
100357106	A	G	N/A	N/A	A	A	A	A	A	A	A	G	G	A	G	A	A	A	A	A	G	G	G	MDA	SNP	JAX00182747	incomplete	Historical+phenotype	manually checked
100377998	A	G	N/A	N/A	A	A	A	A	A	A	A	G	G	A	G	G	A	A	A	G	G	G	G	MDA	SNP	JAX00182749	incomplete	Historical+phenotype	manually checked
100428185	C	T	N/A	N/A	T	C	C	C	C	C	C	C	C	C	C	C	C	C	C	C	C	C	C	MDA	SNP	JAX00182752	incomplete	Historical+phenotype	manually checked
100428261	G	A	N/A	N/A	A	G	G	G	G	G	G	G	G	G	G	G	G	G	G	G	G	G	G	MDA	SNP	JAX00716765	incomplete	Historical+phenotype	manually checked
100458566	G	A	N/A	N/A	G	G	G	G	G	G	G	A	A	G	A	G	G	G	G	G	A	A	G	MDA	SNP	JAX00182754	incomplete	Historical+phenotype	manually checked
100524718	G	A	N/A	N/A	G	G	G	G	G	G	G	A	A	G	A	G	G	G	G	G	A	A	A	MDA	SNP	JAX00182759	incomplete	Historical+phenotype	manually checked
100540297	A	G	N/A	N/A	G	G	G	G	G	G	G	G	G	A	G	G	G	G	G	G	G	G	G	MDA	SNP	JAX00716768	incomplete	Historical+phenotype	manually checked
100639166	A	G	N/A	N/A	G	G	G	G	G	G	G	G	G	A	G	G	G	G	G	G	G	G	G	MDA	SNP	JAX00182768	incomplete	Historical+phenotype	manually checked
99068941	G	A	N/A	N/A	G	G	G	G	G	G	G	G	G	G	G	A	G	G	G	A	A	A	A	MDA	SNP	JAX00716641	incomplete	Historical+phenotype	manually checked
99225342	A	T	N/A	N/A	A	A	A	A	A	A	A	A	A	A	A	T	A	A	A	A	T	T	A	MDA	SNP	JAX00716653	incomplete	Historical+phenotype	manually checked
99248770	A	G	N/A	N/A	A	A	A	A	A	A	A	A	A	A	A	G	A	A	A	G	G	G	A	MDA	SNP	JAX00182670	incomplete	Historical+phenotype	manually checked
99322510	C	T	N/A	N/A	C	C	C	C	C	C	C	C	C	C	C	T	C	C	C	T	T	T	T	MDA	SNP	JAX00716664	incomplete	Historical+phenotype	manually checked
99497523	G	A	N/A	N/A	G	G	G	G	G	G	G	G	G	G	G	A	A	G	G	A	A	A	A	MDA	SNP	JAX00182689	incomplete	Historical+phenotype	manually checked
99499037	A	T	N/A	N/A	A	A	A	A	A	A	A	A	A	A	A	A	T	A	A	A	A	A	T	MDA	SNP	JAX00716675	incomplete	Historical+phenotype	manually checked
99505033	C	T	N/A	N/A	C	C	C	C	C	C	C	C	C	C	C	C	T	C	C	C	C	C	T	MDA	SNP	JAX00716676	incomplete	Historical+phenotype	manually checked
99509417	G	A	N/A	N/A	G	G	G	G	G	G	G	G	G	G	G	A	A	G	G	A	A	A	A	MDA	SNP	JAX00716679	incomplete	Historical+phenotype	manually checked
99547084	T	C	N/A	N/A	T	T	T	T	T	T	T	T	T	T	T	T	C	T	T	T	T	T	T	MDA	SNP	JAX00716682	incomplete	Historical+phenotype	manually checked
99638631	T	G	N/A	N/A	T	T	T	T	T	T	T	T	T	T	T	T	G	T	T	T	T	T	T	MDA	SNP	JAX00716689	incomplete	Historical+phenotype	manually checked
99658349	G	C	N/A	N/A	G	G	G	G	G	G	G	G	G	G	G	C	G	G	G	C	G	G	G	MDA	SNP	JAX00182700	incomplete	Historical+phenotype	manually checked
99668455	C	T	N/A	N/A	C	C	C	C	C	C	C	C	C	C	C	C	T	C	C	C	T	T	T	MDA	SNP	JAX00716695	incomplete	Historical+phenotype	manually checked
99684341	T	C	N/A	N/A	T	T	T	T	T	T	T	T	T	T	T	C	C	T	T	C	C	C	C	MDA	SNP	JAX00239717	incomplete	Historical+phenotype	manually checked
99726276	T	C	N/A	N/A	T	T	T	T	T	T	T	T	T	T	T	C	C	T	T	C	T	T	T	MDA	SNP	JAX00716700	incomplete	Historical+phenotype	manually checked
99727368	G	A	N/A	N/A	G	G	G	G	G	G	G	G	G	G	G	A	A	G	G	A	G	G	G	MDA	SNP	JAX00716701	incomplete	Historical+phenotype	manually checked
99744938	C	T	N/A	N/A	C	C	C	C	C	C	C	C	C	C	C	T	T	C	C	T	C	C	C	MDA	SNP	JAX00716703	incomplete	Historical+phenotype	manually checked
99754205	T	C	N/A	N/A	T	T	T	T	T	T	T	T	T	T	T	C	C	T	T	C	T	T	T	MDA	SNP	JAX00716704	incomplete	Historical+phenotype	manually checked
99829964	T	C	N/A	N/A	T	T	T	T	T	T	T	T	T	T	T	C	C	T	T	C	T	T	T	MDA	SNP	JAX00716712	incomplete	Historical+phenotype	manually checked
99925379	G	A	N/A	N/A	A	A	A	A	A	A	A	G	G	G	G	G	G	A	A	G	G	G	G	MDA	SNP	JAX00182719	incomplete	Historical+phenotype	manually checked
99935066	G	T	N/A	N/A	T	T	T	T	T	T	T	G	G	G	G	G	G	T	T	G	G	G	G	MDA	SNP	JAX00182721	incomplete	Historical+phenotype	manually checked
100098372	G	A	N/A	N/A	A	A	A	A	A	A	A	G	G	G	G	A	G	G	G	G	G	G	G	MDA	SNP	JAX00182729	incomplete	Historical+phenotype	manually checked
100099663	T	C	N/A	N/A	C	C	C	C	C	C	C	T	T	T	T	C	T	T	T	T	T	T	T	MDA	SNP	JAX00716742	incomplete	Historical+phenotype	manually checked
100102202	A	T	N/A	N/A	T	T	T	T	T	T	T	A	A	A	A	T	A	A	A	A	A	A	A	MDA	SNP	JAX00182731	incomplete	Historical+phenotype	manually checked
100254922	T	C	N/A	N/A	T	T	T	T	T	T	T	T	T	T	T	C	T	T	T	C	C	C	C	MDA	SNP	JAX00182738	incomplete	Historical+phenotype	manually checked
100258919	A	G	N/A	N/A	A	A	A	A	A	A	A	A	A	A	A	G	A	A	A	G	G	G	G	MDA	SNP	JAX00716752	incomplete	Historical+phenotype	manually checked
100607084	C	T	N/A	N/A	C	C	C	C	C	C	C	C	C	C	C	C	T	C	C	C	C	C	C	MDA	SNP	JAX00716778	incomplete	Historical+phenotype	manually checked
100636106	A	G	N/A	N/A	A	A	A	A	A	A	A	A	A	A	A	A	G	A	A	A	A	A	A	MDA	SNP	JAX00716780	incomplete	Historical+phenotype	manually checked
100661084	G	A	N/A	N/A	G	G	G	G	G	G	G	G	G	G	G	G	A	G	G	G	G	G	G	MDA	SNP	JAX00716784	incomplete	Historical+phenotype	manually checked
100032412	G	C	N/A	N/A	C	C	C	C	C	C	C	G	G	G	G	G	G	G	G	G	G	G	C	MDA	SNP	JAX00182726	consistent	Historical+phenotype	manually checked
100034821	T	C	N/A	N/A	C	C	C	C	C	C	C	T	T	T	T	T	T	T	T	T	T	T	T	MDA	SNP	JAX00182728	consistent	Historical+phenotype	manually checked
100098695	C	A	N/A	N/A	A	A	A	A	A	A	A	C	C	C	C	C	C	C	C	C	C	C	C	MDA	SNP	JAX00182730	consistent	Historical+phenotype	manually checked
99943259	G	T	N/A	N/A	T	T	T	T	T	N/A	N/A	N/A	G	G	G	G	G	N/A	N/A	N/A	N/A	N/A	N/A	Sanger	SNP		consistent	Historical+phenotype	manually checked
99963505	A	G	N/A	N/A	G	G	G	G	G	N/A	N/A	N/A	A	A	A	A	A	N/A	N/A	N/A	N/A	N/A	N/A	Sanger	SNP		consistent	Historical+phenotype	manually checked
99966761	G	C	N/A	N/A	C	C	C	C	C	N/A	N/A	N/A	G	G	G	G	G	N/A	N/A	N/A	N/A	N/A	N/A	Sanger	SNP		consistent	Historical+phenotype	manually checked
99970811	C	T	N/A	N/A	T	T	T	T	T	N/A	N/A	N/A	C	C	C	C	C	N/A	N/A	N/A	N/A	N/A	N/A	Sanger	SNP		consistent	Historical+phenotype	manually checked
99971266	T	G	N/A	N/A	G	G	G	G	G	N/A	N/A	N/A	T	T	T	T	T	N/A	N/A	N/A	N/A	N/A	N/A	Sanger	SNP		consistent	Historical+phenotype	manually checked
99972198	T	G	N/A	N/A	G	G	G	G	G	N/A	N/A	N/A	T	T	T	T	T	N/A	N/A	N/A	N/A	N/A	N/A	Sanger	SNP		consistent	Historical+phenotype	manually checked
99972209	A	G	N/A	N/A	G	G	G	G	G	N/A	N/A	N/A	A	A	A	A	A	N/A	N/A	N/A	N/A	N/A	N/A	Sanger	SNP		consistent	Historical+phenotype	manually checked
99973450	A	G	N/A	N/A	G	G	G	G	G	N/A	N/A	N/A	A	A	A	A	A	N/A	N/A	N/A	N/A	N/A	N/A	Sanger	SNP		consistent	Historical+phenotype	manually checked
99976625	C	A	N/A	N/A	A	A	A	A	A	N/A	N/A	N/A	C	C	C	C	C	N/A	N/A	N/A	N/A	N/A	N/A	Sanger	SNP		consistent	Historical+phenotype	manually checked
99976871	T	C	N/A	N/A	C	C	C	C	C	N/A	N/A	N/A	T	T	T	T	T	N/A	N/A	N/A	N/A	N/A	N/A	Sanger	SNP		consistent	Historical+phenotype	manually checked
99977617	A	T	N/A	N/A	T	T	T	T	T	N/A	N/A	N/A	A	A	A	A	A	N/A	N/A	N/A	N/A	N/A	N/A	Sanger	SNP		consistent	Historical+phenotype	manually checked
99982067	G	C	N/A	N/A	C	C	C	C	C	N/A	N/A	N/A	G	G	G	G	G	N/A	N/A	N/A	N/A	N/A	N/A	Sanger	SNP		consistent	Historical+phenotype	manually checked
99983081	T	C	N/A	N/A	C	C	C	C	C	N/A	N/A	N/A	T	T	T	T	T	N/A	N/A	N/A	N/A	N/A	N/A	Sanger	SNP		consistent	Historical+phenotype	manually checked
99983084	T	G	N/A	N/A	G	G	G	G	G	N/A	N/A	N/A	T	T	T	T	T	N/A	N/A	N/A	N/A	N/A	N/A	Sanger	SNP		consistent	Historical+phenotype	manually checked
99983095	C	A	N/A	N/A	A	A	A	A	A	N/A	N/A	N/A	C	C	C	C	C	N/A	N/A	N/A	N/A	N/A	N/A	Sanger	SNP		consistent	Historical+phenotype	manually checked
99983096	A	C	N/A	N/A	C	C	C	C	C	N/A	N/A	N/A	A	A	A	A	A	N/A	N/A	N/A	N/A	N/A	N/A	Sanger	SNP		consistent	Historical+phenotype	manually checked
99983106	A	T	N/A	N/A	T	T	T	T	T	N/A	N/A	N/A	A	A	A	A	A	N/A	N/A	N/A	N/A	N/A	N/A	Sanger	SNP		consistent	Historical+phenotype	manually checked
99983108	A	G	N/A	N/A	G	G	G	G	G	N/A	N/A	N/A	A	A	A	A	A	N/A	N/A	N/A	N/A	N/A	N/A	Sanger	SNP		consistent	Historical+phenotype	manually checked
99985700	C	T	N/A	N/A	T	T	T	T	T	N/A	N/A	N/A	C	C	C	C	C	N/A	N/A	N/A	N/A	N/A	N/A	Sanger	SNP		consistent	Historical+phenotype	manually checked
99986216	G	A	N/A	N/A	A	A	A	A	A	N/A	N/A	N/A	G	G	G	G	G	N/A	N/A	N/A	N/A	N/A	N/A	Sanger	SNP		consistent	Historical+phenotype	manually checked
99986628	A	T	N/A	N/A	T	T	T	T	T	N/A	N/A	N/A	A	A	A	A	A	N/A	N/A	N/A	N/A	N/A	N/A	Sanger	SNP		consistent	Historical+phenotype	manually checked
99986679	G	A	N/A	N/A	A	A	A	A	A	N/A	N/A	N/A	G	G	G	G	G	N/A	N/A	N/A	N/A	N/A	N/A	Sanger	SNP		consistent	Historical+phenotype	manually checked
99987033	A	C	N/A	N/A	C	C	C	C	C	N/A	N/A	N/A	A	A	A	A	A	N/A	N/A	N/A	N/A	N/A	N/A	Sanger	SNP		consistent	Historical+phenotype	manually checked
99993137	C	G	N/A	N/A	G	G	G	G	G	N/A	N/A	N/A	C	C	C	C	C	N/A	N/A	N/A	N/A	N/A	N/A	Sanger	SNP		consistent	Historical+phenotype	manually checked
99994680	C	T	N/A	N/A	T	T	T	T	T	N/A	N/A	N/A	C	C	C	C	C	N/A	N/A	N/A	N/A	N/A	N/A	Sanger	SNP		consistent	Historical+phenotype	manually checked
99994983	G	T	N/A	N/A	T	T	T	T	T	N/A	N/A	N/A	G	G	G	G	G	N/A	N/A	N/A	N/A	N/A	N/A	Sanger	SNP		consistent	Historical+phenotype	manually checked
99995323	A	C	N/A	N/A	C	C	C	C	C	N/A	N/A	N/A	A	A	A	A	A	N/A	N/A	N/A	N/A	N/A	N/A	Sanger	SNP		consistent	Historical+phenotype	manually checked
100007610	G	A	N/A	N/A	A	A	A	A	A	N/A	N/A	N/A	G	G	G	G	G	N/A	N/A	N/A	N/A	N/A	N/A	Sanger	SNP		consistent	Historical+phenotype	manually checked
100007817	G	A	N/A	N/A	A	A	A	A	A	N/A	N/A	N/A	G	G	G	G	G	N/A	N/A	N/A	N/A	N/A	N/A	Sanger	SNP		consistent	Historical+phenotype	manually checked
100011205	T	C	N/A	N/A	C	C	C	C	C	N/A	N/A	N/A	T	T	T	T	T	N/A	N/A	N/A	N/A	N/A	N/A	Sanger	SNP		consistent	Historical+phenotype	manually checked
100012003	A	C	N/A	N/A	C	C	C	C	C	N/A	N/A	N/A	A	A	A	A	A	N/A	N/A	N/A	N/A	N/A	N/A	Sanger	SNP		consistent	Historical+phenotype	manually checked
100013137	G	A	N/A	N/A	A	A	A	A	A	N/A	N/A	N/A	G	G	G	G	G	N/A	N/A	N/A	N/A	N/A	N/A	Sanger	SNP		consistent	Historical+phenotype	manually checked
100013570	A	C	N/A	N/A	C	C	C	C	C	N/A	N/A	N/A	A	A	A	A	A	N/A	N/A	N/A	N/A	N/A	N/A	Sanger	SNP		consistent	Historical+phenotype	manually checked
100013760	A	G	N/A	N/A	G	G	G	G	G	N/A	N/A	N/A	A	A	A	A	A	N/A	N/A	N/A	N/A	N/A	N/A	Sanger	SNP		consistent	Historical+phenotype	manually checked
100014226	T	C	N/A	N/A	C	C	C	C	C	N/A	N/A	N/A	T	T	T	T	T	N/A	N/A	N/A	N/A	N/A	N/A	Sanger	SNP		consistent	Historical+phenotype	manually checked
100016005	A	G	N/A	N/A	G	G	G	G	G	N/A	N/A	N/A	A	A	A	A	A	N/A	N/A	N/A	N/A	N/A	N/A	Sanger	SNP		consistent	Historical+phenotype	manually checked
100016689	G	A	N/A	N/A	A	A	A	A	A	N/A	N/A	N/A	G	G	G	G	G	N/A	N/A	N/A	N/A	N/A	N/A	Sanger	SNP		consistent	Historical+phenotype	manually checked
100017929	A	G	N/A	N/A	G	G	G	G	G	N/A	N/A	N/A	A	A	A	A	A	N/A	N/A	N/A	N/A	N/A	N/A	Sanger	SNP		consistent	Historical+phenotype	manually checked
100020391	T	C	N/A	N/A	C	C	C	C	C	N/A	N/A	N/A	T	T	T	T	T	N/A	N/A	N/A	N/A	N/A	N/A	Sanger	SNP		consistent	Historical+phenotype	manually checked
100020974	A	T	N/A	N/A	T	T	T	T	T	N/A	N/A	N/A	A	A	A	A	A	N/A	N/A	N/A	N/A	N/A	N/A	Sanger	SNP		consistent	Historical+phenotype	manually checked
100021858	A	G	N/A	N/A	G	G	G	G	G	N/A	N/A	N/A	A	A	A	A	A	N/A	N/A	N/A	N/A	N/A	N/A	Sanger	SNP		consistent	Historical+phenotype	manually checked
100022231	G	G	N/A	N/A	A	A	A	A	A	N/A	N/A	N/A	G	G	G	G	G	N/A	N/A	N/A	N/A	N/A	N/A	Sanger	SNP		consistent	Historical+phenotype	manually checked
100023056	C	C	N/A	N/A	A	A	A	A	A	N/A	N/A	N/A	C	C	C	C	C	N/A	N/A	N/A	N/A	N/A	N/A	Sanger	SNP		consistent	Historical+phenotype	manually checked
100023057	C	T	N/A	N/A	T	T	T	T	T	N/A	N/A	N/A	C	C	C	C	C	N/A	N/A	N/A	N/A	N/A	N/A	Sanger	SNP		consistent	Historical+phenotype	manually checked
100023091	T	G	N/A	N/A	G	G	G	G	G	N/A	N/A	N/A	T	T	T	T	T	N/A	N/A	N/A	N/A	N/A	N/A	Sanger	SNP		consistent	Historical+phenotype	manually checked
100023907	G	A	N/A	N/A	A	A	A	A	A	N/A	N/A	N/A	G	G	G	G	G	N/A	N/A	N/A	N/A	N/A	N/A	Sanger	SNP		consistent	Historical+phenotype	manually checked
100024160	C	C	N/A	N/A	G	G	G	G	G	N/A	N/A	N/A	C	C	C	C	C	N/A	N/A	N/A	N/A	N/A	N/A	Sanger	SNP		consistent	Historical+phenotype	manually checked
100025290	T	G	N/A	N/A	G	G	G	G	G	N/A	N/A	N/A	T	T	T	T	T	N/A	N/A	N/A	N/A	N/A	N/A	Sanger	SNP		consistent	Historical+phenotype	manually checked
100025319	T	T	N/A	N/A	A	A	A	A	A	N/A	N/A	N/A	T	T	T	T	T	N/A	N/A	N/A	N/A	N/A	N/A	Sanger	SNP		consistent	Historical+phenotype	manually checked
100028048	T	C	N/A	N/A	C	C	C	C	C	N/A	N/A	N/A	T	T	T	T	T	N/A	N/A	N/A	N/A	N/A	N/A	Sanger	SNP		consistent	Historical+phenotype	manually checked
100030443	G	G	N/A	N/A	A	A	A	A	A	N/A	N/A	N/A	G	G	G	G	G	N/A	N/A	N/A	N/A	N/A	N/A	Sanger	SNP		consistent	Historical+phenotype	manually checked
100030459	G	G	N/A	N/A	A	A	A	A	A	N/A	N/A	N/A	G	G	G	G	G	N/A	N/A	N/A	N/A	N/A	N/A	Sanger	SNP		consistent	Historical+phenotype	manually checked
100055503	C	T	N/A	N/A	T	T	T	T	T	N/A	N/A	N/A	C	C	C	C	C	N/A	N/A	N/A	N/A	N/A	N/A	Sanger	SNP		consistent	Historical+phenotype	manually checked
100055620	C	A	N/A	N/A	A	A	A	A	A	N/A	N/A	N/A	C	C	C	C	C	N/A	N/A	N/A	N/A	N/A	N/A	Sanger	SNP		consistent	Historical+phenotype	manually checked
100055813	C	T	N/A	N/A	T	T	T	T	T	N/A	N/A	N/A	C	C	C	C	C	N/A	N/A	N/A	N/A	N/A	N/A	Sanger	SNP		consistent	Historical+phenotype	manually checked
100083893	A	G	N/A	N/A	G	G	G	G	G	N/A	N/A	N/A	A	A	A	A	A	N/A	N/A	N/A	N/A	N/A	N/A	Sanger	SNP		consistent	Historical+phenotype	manually checked
100084265	C	A	N/A	N/A	A	A	A	A	A	N/A	N/A	N/A	C	C	C	C	C	N/A	N/A	N/A	N/A	N/A	N/A	Sanger	SNP		consistent	Historical+phenotype	manually checked
100085855	T	C	N/A	N/A	C	C	C	C	C	N/A	N/A	N/A	T	T	T	T	T	N/A	N/A	N/A	N/A	N/A	N/A	Sanger	SNP		consistent	Historical+phenotype	manually checked
100086068	A	G	N/A	N/A	G	G	G	G	G	N/A	N/A	N/A	A	A	A	A	A	N/A	N/A	N/A	N/A	N/A	N/A	Sanger	SNP		consistent	Historical+phenotype	manually checked
100086339	G	A	N/A	N/A	A	A	A	A	A	N/A	N/A	N/A	G	G	G	G	G	N/A	N/A	N/A	N/A	N/A	N/A	Sanger	SNP		consistent	Historical+phenotype	manually checked
100088435	G	A	N/A	N/A	A	A	A	A	A	N/A	N/A	N/A	G	G	G	G	G	N/A	N/A	N/A	N/A	N/A	N/A	Sanger	SNP		consistent	Historical+phenotype	manually checked
100090765	C	C	N/A	N/A	T	T	T	T	T	N/A	N/A	N/A	C	C	C	C	C	N/A	N/A	N/A	N/A	N/A	N/A	Sanger	SNP		consistent	Historical+phenotype	manually checked
100098695	C	A	N/A	N/A	A	A	A	A	A	N/A	N/A	N/A	C	C	C	C	C	N/A	N/A	N/A	N/A	N/A	N/A	Sanger	SNP		consistent	Historical+phenotype	manually checked
100102599	C	T	N/A	N/A	T	T	T	T	T	N/A	N/A	N/A	C	C	C	C	C	N/A	N/A	N/A	N/A	N/A	N/A	Sanger	SNP		consistent	Historical+phenotype	manually checked
100103545	T	A	N/A	N/A	A	A	A	A	A	N/A	N/A	N/A	T	T	T	T	T	N/A	N/A	N/A	N/A	N/A	N/A	Sanger	SNP		consistent	Historical+phenotype	manually checked
100104632	G	T	N/A	N/A	T	T	T	T	T	N/A	N/A	N/A	G	G	G	G	G	N/A	N/A	N/A	N/A	N/A	N/A	Sanger	SNP		consistent	Historical+phenotype	manually checked
100111836	G	A	N/A	N/A	A	A	A	A	A	N/A	N/A	N/A	G	G	G	G	G	N/A	N/A	N/A	N/A	N/A	N/A	Sanger	SNP		consistent	Historical+phenotype	manually checked
100113500	A	G	N/A	N/A	G	G	G	G	G	N/A	N/A	N/A	A	A	A	A	A	N/A	N/A	N/A	N/A	N/A	N/A	Sanger	SNP		consistent	Historical+phenotype	manually checked
100113502	A	G	N/A	N/A	G	G	G	G	G	N/A	N/A	N/A	A	A	A	A	A	N/A	N/A	N/A	N/A	N/A	N/A	Sanger	SNP		consistent	Historical+phenotype	manually checked
100119750	T	C	N/A	N/A	C	C	C	C	C	N/A	N/A	N/A	T	T	T	T	T	N/A	N/A	N/A	N/A	N/A	N/A	Sanger	SNP		consistent	Historical+phenotype	manually checked
100131695	C	T	N/A	N/A	T	T	T	T	T	N/A	N/A	N/A	C	C	C	C	C	N/A	N/A	N/A	N/A	N/A	N/A	Sanger	SNP		consistent	Historical+phenotype	manually checked
100170137	C	T	N/A	N/A	T	T	T	T	T	N/A	N/A	N/A	C	C	C	C	C	N/A	N/A	N/A	N/A	N/A	N/A	Sanger	SNP		consistent	Historical+phenotype	manually checked
100313396	G	A	N/A	N/A	A	A	A	A	A	N/A	N/A	N/A	G	G	G	G	G	N/A	N/A	N/A	N/A	N/A	N/A	Sanger	SNP		consistent	Historical+phenotype	manually checked
100394277	G	A	N/A	N/A	A	A	A	A	A	N/A	N/A	N/A	G	G	G	G	G	N/A	N/A	N/A	N/A	N/A	N/A	Sanger	SNP		consistent	Historical+phenotype	manually checked
100436698	A	G	N/A	N/A	G	G	G	G	G	N/A	N/A	N/A	A	A	A	A	A	N/A	N/A	N/A	N/A	N/A	N/A	Sanger	SNP		consistent	Historical+phenotype	manually checked
100456484	C	T	N/A	N/A	T	T	T	T	T	N/A	N/A	N/A	C	C	C	C	C	N/A	N/A	N/A	N/A	N/A	N/A	Sanger	SNP		consistent	Historical+phenotype	manually checked
100456487	T	C	N/A	N/A	C	C	C	C	C	N/A	N/A	N/A	T	T	T	T	T	N/A	N/A	N/A	N/A	N/A	N/A	Sanger	SNP		consistent	Historical+phenotype	manually checked
100456504	T	C	N/A	N/A	C	C	C	C	C	N/A	N/A	N/A	T	T	T	T	T	N/A	N/A	N/A	N/A	N/A	N/A	Sanger	SNP		consistent	Historical+phenotype	manually checked
100499229	C	T	N/A	N/A	T	T	T	T	T	N/A	N/A	N/A	C	C	C	C	C	N/A	N/A	N/A	N/A	N/A	N/A	Sanger	SNP		consistent	Historical+phenotype	manually checked
100584239	G	A	N/A	N/A	A	A	A	A	A	N/A	N/A	N/A	G	G	G	G	G	N/A	N/A	N/A	N/A	N/A	N/A	Sanger	SNP		consistent	Historical+phenotype	manually checked
100587016	A	G	N/A	N/A	G	G	G	G	G	N/A	N/A	N/A	A	A	A	A	A	N/A	N/A	N/A	N/A	N/A	N/A	Sanger	SNP		consistent	Historical+phenotype	manually checked
100639680	T	A	N/A	N/A	A	A	A	A	A	N/A	N/A	N/A	T	T	T	T	T	N/A	N/A	N/A	N/A	N/A	N/A	Sanger	SNP		consistent	Historical+phenotype	manually checked
100654413	C	T	N/A	N/A	T	T	T	T	T	N/A	N/A	N/A	C	C	C	C	C	N/A	N/A	N/A	N/A	N/A	N/A	Sanger	SNP		consistent	Historical+phenotype	manually checked
100721266	C	T	N/A	N/A	T	T	T	T	T	N/A	N/A	N/A	C	C	C	C	C	N/A	N/A	N/A	N/A	N/A	N/A	Sanger	SNP		consistent	Historical+phenotype	manually checked
99932249	G		N/A	N/A	a	a	a	a	a	N/A	N/A	N/A	G	G	G	A	G	N/A	N/A	N/A	N/A	N/A	N/A	Sanger	SNP		incomplete	Historical+phenotype	manually checked
99932291	C		N/A	N/A	t	t	t	t	T	N/A	N/A	N/A	C	C	C	T	C	N/A	N/A	N/A	N/A	N/A	N/A	Sanger	SNP		incomplete	Historical+phenotype	manually checked
99932312	T		N/A	N/A	c	c	C	C	C	N/A	N/A	N/A	T	T	T	C	T	N/A	N/A	N/A	N/A	N/A	N/A	Sanger	SNP		incomplete	Historical+phenotype	manually checked
99973201	A		N/A	N/A	G	G	G	G	G	N/A	N/A	N/A	A	A	A	G	A	N/A	N/A	N/A	N/A	N/A	N/A	Sanger	SNP		incomplete	Historical+phenotype	manually checked
99974192	G		N/A	N/A	A	A	A	A	A	N/A	N/A	N/A	G	G	G	A	G	N/A	N/A	N/A	N/A	N/A	N/A	Sanger	SNP		incomplete	Historical+phenotype	manually checked
99983246	T		N/A	N/A	a	a	a	a	a	N/A	N/A	N/A	T	T	T	A	T	N/A	N/A	N/A	N/A	N/A	N/A	Sanger	SNP		incomplete	Historical+phenotype	manually checked
99985361	A		N/A	N/A	G	G	G	G	G	N/A	N/A	N/A	A	A	A	G	A	N/A	N/A	N/A	N/A	N/A	N/A	Sanger	SNP		incomplete	Historical+phenotype	manually checked
99989940	G		N/A	N/A	A	A	A	A	A	N/A	N/A	N/A	G	G	G	A	G	N/A	N/A	N/A	N/A	N/A	N/A	Sanger	SNP		incomplete	Historical+phenotype	manually checked
100007736	T		N/A	N/A	A	A	A	a	A	N/A	N/A	N/A	T	T	T	A	T	N/A	N/A	N/A	N/A	N/A	N/A	Sanger	SNP		incomplete	Historical+phenotype	manually checked
100008549	T		N/A	N/A	c	c	c	c	c	N/A	N/A	N/A	T	T	T	C	T	N/A	N/A	N/A	N/A	N/A	N/A	Sanger	SNP		incomplete	Historical+phenotype	manually checked
100010188	T		N/A	N/A	c	c	c	c	c	N/A	N/A	N/A	T	T	T	C	T	N/A	N/A	N/A	N/A	N/A	N/A	Sanger	SNP		incomplete	Historical+phenotype	manually checked
100020270	T		N/A	N/A	c	c	c	c	c	N/A	N/A	N/A	T	T	T	C	T	N/A	N/A	N/A	N/A	N/A	N/A	Sanger	SNP		incomplete	Historical+phenotype	manually checked
100022492	G		N/A	N/A	a	a	a	a	a	N/A	N/A	N/A	G	G	G	A	G	N/A	N/A	N/A	N/A	N/A	N/A	Sanger	SNP		incomplete	Historical+phenotype	manually checked
100076347	C		N/A	N/A	G	G	G	G	g	N/A	N/A	N/A	C	C	C	G	C	N/A	N/A	N/A	N/A	N/A	N/A	Sanger	SNP		incomplete	Historical+phenotype	manually checked
100093349	A		N/A	N/A	G	G	G	G	G	N/A	N/A	N/A	A	A	A	G	A	N/A	N/A	N/A	N/A	N/A	N/A	Sanger	SNP		incomplete	Historical+phenotype	manually checked
100099663	T		N/A	N/A	C	C	C	C	C	N/A	N/A	N/A	T	T	T	C	T	N/A	N/A	N/A	N/A	N/A	N/A	Sanger	SNP		incomplete	Historical+phenotype	manually checked
100102202	A		N/A	N/A	T	T	T	T	T	N/A	N/A	N/A	A	A	A	T	A	N/A	N/A	N/A	N/A	N/A	N/A	Sanger	SNP		incomplete	Historical+phenotype	manually checked
100110964	A		N/A	N/A	g	g	g	g	G	N/A	N/A	N/A	A	A	A	G	A	N/A	N/A	N/A	N/A	N/A	N/A	Sanger	SNP		incomplete	Historical+phenotype	manually checked
100115690	T		N/A	N/A	C	C	C	c	c	N/A	N/A	N/A	T	T	T	C	T	N/A	N/A	N/A	N/A	N/A	N/A	Sanger	SNP		incomplete	Historical+phenotype	manually checked
100119239	A		N/A	N/A	g	G	G	G	G	N/A	N/A	N/A	A	A	A	G	A	N/A	N/A	N/A	N/A	N/A	N/A	Sanger	SNP		incomplete	Historical+phenotype	manually checked
98971253	C		N/A	N/A	G	C	C	C	C	N/A	N/A	N/A	C	C	C	C	C	N/A	N/A	N/A	N/A	N/A	N/A	Sanger	SNP		incomplete	Historical+phenotype	manually checked
99068277	A		N/A	N/A	A	A	A	A	G	N/A	N/A	N/A	A	A	A	A	A	N/A	N/A	N/A	N/A	N/A	N/A	Sanger	SNP		incomplete	Historical+phenotype	manually checked
99084760	T		N/A	N/A	C	C	C	C	C	N/A	N/A	N/A	C	C	C	T	C	N/A	N/A	N/A	N/A	N/A	N/A	Sanger	SNP		incomplete	Historical+phenotype	manually checked
99084778	C		N/A	N/A	a	a	a	a	a	N/A	N/A	N/A	a	a	a	C	a	N/A	N/A	N/A	N/A	N/A	N/A	Sanger	SNP		incomplete	Historical+phenotype	manually checked
99141568	G		N/A	N/A	G	A	G	G	G	N/A	N/A	N/A	G	G	G	G	G	N/A	N/A	N/A	N/A	N/A	N/A	Sanger	SNP		incomplete	Historical+phenotype	manually checked
99239867	T		N/A	N/A	T	T	C	T	T	N/A	N/A	N/A	T	T	T	T	T	N/A	N/A	N/A	N/A	N/A	N/A	Sanger	SNP		incomplete	Historical+phenotype	manually checked
99261170	C		N/A	N/A	C	C	C	T	C	N/A	N/A	N/A	C	C	C	C	C	N/A	N/A	N/A	N/A	N/A	N/A	Sanger	SNP		incomplete	Historical+phenotype	manually checked
99352107	C		N/A	N/A	C	T	C	C	C	N/A	N/A	N/A	C	C	C	C	C	N/A	N/A	N/A	N/A	N/A	N/A	Sanger	SNP		incomplete	Historical+phenotype	manually checked
99365652	T		N/A	N/A	T	C	T	T	T	N/A	N/A	N/A	T	T	T	T	T	N/A	N/A	N/A	N/A	N/A	N/A	Sanger	SNP		incomplete	Historical+phenotype	manually checked
99508024	G		N/A	N/A	G	G	G	G	G	N/A	N/A	N/A	G	A	G	G	G	N/A	N/A	N/A	N/A	N/A	N/A	Sanger	SNP		incomplete	Historical+phenotype	manually checked
99532303	C		N/A	N/A	C	C	C	T	C	N/A	N/A	N/A	C	C	C	C	C	N/A	N/A	N/A	N/A	N/A	N/A	Sanger	SNP		incomplete	Historical+phenotype	manually checked
99534792	G		N/A	N/A	G	A	A	A	A	N/A	N/A	N/A	G	G	G	G	G	N/A	N/A	N/A	N/A	N/A	N/A	Sanger	SNP		incomplete	Historical+phenotype	manually checked
99573985	T		N/A	N/A	T	c	T	T	T	N/A	N/A	N/A	T	T	T	T	T	N/A	N/A	N/A	N/A	N/A	N/A	Sanger	SNP		incomplete	Historical+phenotype	manually checked
99933449	T		N/A	N/A	T	c	c	c	C	N/A	N/A	N/A	T	T	T	T	T	N/A	N/A	N/A	N/A	N/A	N/A	Sanger	SNP		incomplete	Historical+phenotype	manually checked
99939344	T		N/A	N/A	C	C	C	C	C	N/A	N/A	N/A	C	T	C	T	C	N/A	N/A	N/A	N/A	N/A	N/A	Sanger	SNP		incomplete	Historical+phenotype	manually checked
99951672	A		N/A	N/A	t	t	t	t	t	N/A	N/A	N/A	t	A	T	A	t	N/A	N/A	N/A	N/A	N/A	N/A	Sanger	SNP		incomplete	Historical+phenotype	manually checked
99974386	G		N/A	N/A	C	C	C	C	C	N/A	N/A	N/A	C	G	C	C	C	N/A	N/A	N/A	N/A	N/A	N/A	Sanger	SNP		incomplete	Historical+phenotype	manually checked
99974390	T		N/A	N/A	G	G	G	G	G	N/A	N/A	N/A	G	T	G	G	G	N/A	N/A	N/A	N/A	N/A	N/A	Sanger	SNP		incomplete	Historical+phenotype	manually checked
99980420	C		N/A	N/A	C	t	C	C	t	N/A	N/A	N/A	C	C	C	C	C	N/A	N/A	N/A	N/A	N/A	N/A	Sanger	SNP		incomplete	Historical+phenotype	manually checked
100017304	A		N/A	N/A	c	c	c	c	c	N/A	N/A	N/A	c	A	c	C	c	N/A	N/A	N/A	N/A	N/A	N/A	Sanger	SNP		incomplete	Historical+phenotype	manually checked
100026602	T		N/A	N/A	c	c	c	c	c	N/A	N/A	N/A	c	T	c	C	c	N/A	N/A	N/A	N/A	N/A	N/A	Sanger	SNP		incomplete	Historical+phenotype	manually checked
100027723	A		N/A	N/A	g	g	g	g	g	N/A	N/A	N/A	g	g	g	A	g	N/A	N/A	N/A	N/A	N/A	N/A	Sanger	SNP		incomplete	Historical+phenotype	manually checked
100027724	A		N/A	N/A	g	g	g	g	g	N/A	N/A	N/A	g	g	g	A	g	N/A	N/A	N/A	N/A	N/A	N/A	Sanger	SNP		incomplete	Historical+phenotype	manually checked
100028578	A		N/A	N/A	g	g	g	g	g	N/A	N/A	N/A	g	A	g	G	G	N/A	N/A	N/A	N/A	N/A	N/A	Sanger	SNP		incomplete	Historical+phenotype	manually checked
100119781	A		N/A	N/A	G	G	G	G	G	N/A	N/A	N/A	g	A	G	A	A	N/A	N/A	N/A	N/A	N/A	N/A	Sanger	SNP		incomplete	Historical+phenotype	manually checked
100349257	T		N/A	N/A	C	C	C	C	C	N/A	N/A	N/A	C	T	C	C	C	N/A	N/A	N/A	N/A	N/A	N/A	Sanger	SNP		incomplete	Historical+phenotype	manually checked
100379321	A		N/A	N/A	T	T	T	T	T	N/A	N/A	N/A	t	A	t	A	T	N/A	N/A	N/A	N/A	N/A	N/A	Sanger	SNP		incomplete	Historical+phenotype	manually checked
100394656	G		N/A	N/A	G	G	A	G	G	N/A	N/A	N/A	G	G	G	G	G	N/A	N/A	N/A	N/A	N/A	N/A	Sanger	SNP		incomplete	Historical+phenotype	manually checked
100400423	C		N/A	N/A	T	T	T	T	T	N/A	N/A	N/A	T	C	T	T	T	N/A	N/A	N/A	N/A	N/A	N/A	Sanger	SNP		incomplete	Historical+phenotype	manually checked
100403264	T		N/A	N/A	A	A	A	A	A	N/A	N/A	N/A	A	A	A	T	A	N/A	N/A	N/A	N/A	N/A	N/A	Sanger	SNP		incomplete	Historical+phenotype	manually checked
100409084	T		N/A	N/A	G	G	G	G	G	N/A	N/A	N/A	G	T	G	G	G	N/A	N/A	N/A	N/A	N/A	N/A	Sanger	SNP		incomplete	Historical+phenotype	manually checked
100409086	A		N/A	N/A	G	G	G	G	G	N/A	N/A	N/A	G	A	G	A	G	N/A	N/A	N/A	N/A	N/A	N/A	Sanger	SNP		incomplete	Historical+phenotype	manually checked
100428337	G		N/A	N/A	A	G	G	G	G	N/A	N/A	N/A	G	G	G	G	G	N/A	N/A	N/A	N/A	N/A	N/A	Sanger	SNP		incomplete	Historical+phenotype	manually checked
100444188	T		N/A	N/A	C	T	T	T	T	N/A	N/A	N/A	T	T	T	T	T	N/A	N/A	N/A	N/A	N/A	N/A	Sanger	SNP		incomplete	Historical+phenotype	manually checked
100453962	C		N/A	N/A	G	C	C	C	C	N/A	N/A	N/A	C	C	C	C	C	N/A	N/A	N/A	N/A	N/A	N/A	Sanger	SNP		incomplete	Historical+phenotype	manually checked
100456127	C		N/A	N/A	T	T	T	T	T	N/A	N/A	N/A	T	C	T	T	T	N/A	N/A	N/A	N/A	N/A	N/A	Sanger	SNP		incomplete	Historical+phenotype	manually checked
100456157	G		N/A	N/A	T	T	T	T	T	N/A	N/A	N/A	T	G	T	T	T	N/A	N/A	N/A	N/A	N/A	N/A	Sanger	SNP		incomplete	Historical+phenotype	manually checked
100469929	C		N/A	N/A	a	a	C	A	a	N/A	N/A	N/A	C	C	C	C	C	N/A	N/A	N/A	N/A	N/A	N/A	Sanger	SNP		incomplete	Historical+phenotype	manually checked
100483734	C		N/A	N/A	T	T	T	T	T	N/A	N/A	N/A	T	C	T	T	T	N/A	N/A	N/A	N/A	N/A	N/A	Sanger	SNP		incomplete	Historical+phenotype	manually checked
100491451	T		N/A	N/A	C	C	C	C	C	N/A	N/A	N/A	C	T	C	C	C	N/A	N/A	N/A	N/A	N/A	N/A	Sanger	SNP		incomplete	Historical+phenotype	manually checked
100496823	A		N/A	N/A	T	T	T	T	T	N/A	N/A	N/A	T	A	T	T	T	N/A	N/A	N/A	N/A	N/A	N/A	Sanger	SNP		incomplete	Historical+phenotype	manually checked
100540297	A		N/A	N/A	G	G	G	G	G	N/A	N/A	N/A	G	A	G	G	G	N/A	N/A	N/A	N/A	N/A	N/A	Sanger	SNP		incomplete	Historical+phenotype	manually checked
100544883	G		N/A	N/A	c	c	c	c	c	N/A	N/A	N/A	c	G	c	C	c	N/A	N/A	N/A	N/A	N/A	N/A	Sanger	SNP		incomplete	Historical+phenotype	manually checked
100612316	A		N/A	N/A	C	C	C	C	c	N/A	N/A	N/A	C	A	C	A	C	N/A	N/A	N/A	N/A	N/A	N/A	Sanger	SNP		incomplete	Historical+phenotype	manually checked
100639166	A		N/A	N/A	G	G	G	G	G	N/A	N/A	N/A	G	A	G	G	G	N/A	N/A	N/A	N/A	N/A	N/A	Sanger	SNP		incomplete	Historical+phenotype	manually checked
100663671	G		N/A	N/A	A	A	A	A	A	N/A	N/A	N/A	A	G	A	A	A	N/A	N/A	N/A	N/A	N/A	N/A	Sanger	SNP		incomplete	Historical+phenotype	manually checked
100670177	C		N/A	N/A	T	T	T	T	T	N/A	N/A	N/A	T	C	T	T	T	N/A	N/A	N/A	N/A	N/A	N/A	Sanger	SNP		incomplete	Historical+phenotype	manually checked
98896471	T		N/A	N/A	T	T	T	T	T	N/A	N/A	N/A	T	T	T	T	C	N/A	N/A	N/A	N/A	N/A	N/A	Sanger	SNP		incomplete	Historical+phenotype	manually checked
98904861	G		N/A	N/A	G	G	G	G	G	N/A	N/A	N/A	G	G	G	G	A	N/A	N/A	N/A	N/A	N/A	N/A	Sanger	SNP		incomplete	Historical+phenotype	manually checked
98914709	G		N/A	N/A	G	G	G	G	G	N/A	N/A	N/A	G	G	G	G	A	N/A	N/A	N/A	N/A	N/A	N/A	Sanger	SNP		incomplete	Historical+phenotype	manually checked
98928623	A		N/A	N/A	A	A	c	A	c	N/A	N/A	N/A	A	A	A	A	c	N/A	N/A	N/A	N/A	N/A	N/A	Sanger	SNP		incomplete	Historical+phenotype	manually checked
98954367	A		N/A	N/A	A	A	A	A	A	N/A	N/A	N/A	A	A	A	G	G	N/A	N/A	N/A	N/A	N/A	N/A	Sanger	SNP		incomplete	Historical+phenotype	manually checked
98955854	C		N/A	N/A	C	C	C	C	C	N/A	N/A	N/A	C	C	C	T	T	N/A	N/A	N/A	N/A	N/A	N/A	Sanger	SNP		incomplete	Historical+phenotype	manually checked
98971271	A		N/A	N/A	A	A	A	A	A	N/A	N/A	N/A	A	A	A	A	G	N/A	N/A	N/A	N/A	N/A	N/A	Sanger	SNP		incomplete	Historical+phenotype	manually checked
98974929	G		N/A	N/A	G	G	G	G	G	N/A	N/A	N/A	G	G	G	G	T	N/A	N/A	N/A	N/A	N/A	N/A	Sanger	SNP		incomplete	Historical+phenotype	manually checked
98975100	C		N/A	N/A	C	C	C	C	C	N/A	N/A	N/A	C	C	C	C	T	N/A	N/A	N/A	N/A	N/A	N/A	Sanger	SNP		incomplete	Historical+phenotype	manually checked
98975131	G		N/A	N/A	G	G	G	G	G	N/A	N/A	N/A	G	G	G	G	A	N/A	N/A	N/A	N/A	N/A	N/A	Sanger	SNP		incomplete	Historical+phenotype	manually checked
98975619	G		N/A	N/A	G	G	G	G	G	N/A	N/A	N/A	G	G	G	G	A	N/A	N/A	N/A	N/A	N/A	N/A	Sanger	SNP		incomplete	Historical+phenotype	manually checked
98976097	C		N/A	N/A	C	C	C	C	C	N/A	N/A	N/A	C	C	C	C	T	N/A	N/A	N/A	N/A	N/A	N/A	Sanger	SNP		incomplete	Historical+phenotype	manually checked
98976434	C		N/A	N/A	C	C	C	C	C	N/A	N/A	N/A	C	C	C	C	T	N/A	N/A	N/A	N/A	N/A	N/A	Sanger	SNP		incomplete	Historical+phenotype	manually checked
98976797	A		N/A	N/A	A	A	A	A	A	N/A	N/A	N/A	A	A	A	A	C	N/A	N/A	N/A	N/A	N/A	N/A	Sanger	SNP		incomplete	Historical+phenotype	manually checked
98986134	G		N/A	N/A	G	G	G	G	G	N/A	N/A	N/A	G	G	G	G	T	N/A	N/A	N/A	N/A	N/A	N/A	Sanger	SNP		incomplete	Historical+phenotype	manually checked
98986381	C		N/A	N/A	C	C	C	C	C	N/A	N/A	N/A	C	C	C	C	t	N/A	N/A	N/A	N/A	N/A	N/A	Sanger	SNP		incomplete	Historical+phenotype	manually checked
98986395	A		N/A	N/A	A	A	A	A	A	N/A	N/A	N/A	A	A	A	A	g	N/A	N/A	N/A	N/A	N/A	N/A	Sanger	SNP		incomplete	Historical+phenotype	manually checked
98986850	C		N/A	N/A	C	C	C	C	C	N/A	N/A	N/A	C	C	C	C	T	N/A	N/A	N/A	N/A	N/A	N/A	Sanger	SNP		incomplete	Historical+phenotype	manually checked
98986854	G		N/A	N/A	G	G	G	G	G	N/A	N/A	N/A	G	G	G	G	A	N/A	N/A	N/A	N/A	N/A	N/A	Sanger	SNP		incomplete	Historical+phenotype	manually checked
98986870	A		N/A	N/A	A	A	A	A	A	N/A	N/A	N/A	A	A	A	A	G	N/A	N/A	N/A	N/A	N/A	N/A	Sanger	SNP		incomplete	Historical+phenotype	manually checked
98987380	T		N/A	N/A	T	T	T	T	T	N/A	N/A	N/A	T	T	T	T	C	N/A	N/A	N/A	N/A	N/A	N/A	Sanger	SNP		incomplete	Historical+phenotype	manually checked
98988264	T		N/A	N/A	T	T	T	T	T	N/A	N/A	N/A	T	T	T	T	c	N/A	N/A	N/A	N/A	N/A	N/A	Sanger	SNP		incomplete	Historical+phenotype	manually checked
98990324	G		N/A	N/A	G	G	G	G	G	N/A	N/A	N/A	G	G	G	G	A	N/A	N/A	N/A	N/A	N/A	N/A	Sanger	SNP		incomplete	Historical+phenotype	manually checked
98990575	C		N/A	N/A	C	C	C	C	C	N/A	N/A	N/A	C	C	C	C	T	N/A	N/A	N/A	N/A	N/A	N/A	Sanger	SNP		incomplete	Historical+phenotype	manually checked
98992299	T		N/A	N/A	T	T	T	T	T	N/A	N/A	N/A	T	T	T	T	G	N/A	N/A	N/A	N/A	N/A	N/A	Sanger	SNP		incomplete	Historical+phenotype	manually checked
98992801	A		N/A	N/A	A	A	A	A	A	N/A	N/A	N/A	A	A	A	A	T	N/A	N/A	N/A	N/A	N/A	N/A	Sanger	SNP		incomplete	Historical+phenotype	manually checked
98992825	C		N/A	N/A	C	C	C	C	C	N/A	N/A	N/A	C	C	C	C	T	N/A	N/A	N/A	N/A	N/A	N/A	Sanger	SNP		incomplete	Historical+phenotype	manually checked
98992829	G		N/A	N/A	G	G	G	G	G	N/A	N/A	N/A	G	G	G	G	A	N/A	N/A	N/A	N/A	N/A	N/A	Sanger	SNP		incomplete	Historical+phenotype	manually checked
98992873	C		N/A	N/A	C	C	C	C	C	N/A	N/A	N/A	C	C	C	C	T	N/A	N/A	N/A	N/A	N/A	N/A	Sanger	SNP		incomplete	Historical+phenotype	manually checked
98992903	T		N/A	N/A	T	T	T	T	T	N/A	N/A	N/A	T	T	T	T	c	N/A	N/A	N/A	N/A	N/A	N/A	Sanger	SNP		incomplete	Historical+phenotype	manually checked
98992904	G		N/A	N/A	G	G	G	G	G	N/A	N/A	N/A	G	G	G	G	a	N/A	N/A	N/A	N/A	N/A	N/A	Sanger	SNP		incomplete	Historical+phenotype	manually checked
98992964	A		N/A	N/A	A	A	A	A	A	N/A	N/A	N/A	A	A	A	A	t	N/A	N/A	N/A	N/A	N/A	N/A	Sanger	SNP		incomplete	Historical+phenotype	manually checked
98993692	G		N/A	N/A	G	G	G	G	G	N/A	N/A	N/A	G	G	G	G	T	N/A	N/A	N/A	N/A	N/A	N/A	Sanger	SNP		incomplete	Historical+phenotype	manually checked
98993702	A		N/A	N/A	A	A	A	A	A	N/A	N/A	N/A	A	A	A	A	G	N/A	N/A	N/A	N/A	N/A	N/A	Sanger	SNP		incomplete	Historical+phenotype	manually checked
99005818	C		N/A	N/A	C	C	C	C	C	N/A	N/A	N/A	C	C	C	C	T	N/A	N/A	N/A	N/A	N/A	N/A	Sanger	SNP		incomplete	Historical+phenotype	manually checked
99083419	G		N/A	N/A	G	G	G	G	G	N/A	N/A	N/A	G	G	G	G	A	N/A	N/A	N/A	N/A	N/A	N/A	Sanger	SNP		incomplete	Historical+phenotype	manually checked
99108372	C		N/A	N/A	C	C	C	C	C	N/A	N/A	N/A	C	C	C	C	T	N/A	N/A	N/A	N/A	N/A	N/A	Sanger	SNP		incomplete	Historical+phenotype	manually checked
99120181	T		N/A	N/A	T	T	T	T	T	N/A	N/A	N/A	T	T	T	T	A	N/A	N/A	N/A	N/A	N/A	N/A	Sanger	SNP		incomplete	Historical+phenotype	manually checked
99203082	C		N/A	N/A	C	C	C	C	C	N/A	N/A	N/A	C	C	C	C	G	N/A	N/A	N/A	N/A	N/A	N/A	Sanger	SNP		incomplete	Historical+phenotype	manually checked
99214067	C		N/A	N/A	C	C	C	C	C	N/A	N/A	N/A	C	C	C	C	G	N/A	N/A	N/A	N/A	N/A	N/A	Sanger	SNP		incomplete	Historical+phenotype	manually checked
99216129	A		N/A	N/A	A	A	A	A	A	N/A	N/A	N/A	A	A	A	A	G	N/A	N/A	N/A	N/A	N/A	N/A	Sanger	SNP		incomplete	Historical+phenotype	manually checked
99295695	T		N/A	N/A	T	T	T	T	T	N/A	N/A	N/A	T	T	T	C	C	N/A	N/A	N/A	N/A	N/A	N/A	Sanger	SNP		incomplete	Historical+phenotype	manually checked
99429432	T		N/A	N/A	T	T	T	T	T	N/A	N/A	N/A	T	T	T	T	A	N/A	N/A	N/A	N/A	N/A	N/A	Sanger	SNP		incomplete	Historical+phenotype	manually checked
99487060	T		N/A	N/A	T	T	T	T	T	N/A	N/A	N/A	T	T	T	C	C	N/A	N/A	N/A	N/A	N/A	N/A	Sanger	SNP		incomplete	Historical+phenotype	manually checked
99497523	G		N/A	N/A	G	G	G	G	G	N/A	N/A	N/A	G	G	G	A	A	N/A	N/A	N/A	N/A	N/A	N/A	Sanger	SNP		incomplete	Historical+phenotype	manually checked
99499037	A		N/A	N/A	A	A	A	A	A	N/A	N/A	N/A	A	A	A	A	T	N/A	N/A	N/A	N/A	N/A	N/A	Sanger	SNP		incomplete	Historical+phenotype	manually checked
99501255	A		N/A	N/A	A	A	A	A	A	N/A	N/A	N/A	A	A	A	C	C	N/A	N/A	N/A	N/A	N/A	N/A	Sanger	SNP		incomplete	Historical+phenotype	manually checked
99505033	C		N/A	N/A	C	C	C	C	C	N/A	N/A	N/A	C	C	C	C	T	N/A	N/A	N/A	N/A	N/A	N/A	Sanger	SNP		incomplete	Historical+phenotype	manually checked
99505182	G		N/A	N/A	G	G	G	G	G	N/A	N/A	N/A	G	G	G	A	A	N/A	N/A	N/A	N/A	N/A	N/A	Sanger	SNP		incomplete	Historical+phenotype	manually checked
99505477	C		N/A	N/A	C	C	C	C	C	N/A	N/A	N/A	C	C	C	C	T	N/A	N/A	N/A	N/A	N/A	N/A	Sanger	SNP		incomplete	Historical+phenotype	manually checked
99505618	T		N/A	N/A	T	T	T	T	T	N/A	N/A	N/A	T	T	T	A	A	N/A	N/A	N/A	N/A	N/A	N/A	Sanger	SNP		incomplete	Historical+phenotype	manually checked
99505769	G		N/A	N/A	G	G	G	G	G	N/A	N/A	N/A	G	G	G	G	A	N/A	N/A	N/A	N/A	N/A	N/A	Sanger	SNP		incomplete	Historical+phenotype	manually checked
99505781	G		N/A	N/A	G	G	G	G	G	N/A	N/A	N/A	G	G	G	G	A	N/A	N/A	N/A	N/A	N/A	N/A	Sanger	SNP		incomplete	Historical+phenotype	manually checked
99505794	A		N/A	N/A	A	A	A	A	A	N/A	N/A	N/A	A	A	A	A	G	N/A	N/A	N/A	N/A	N/A	N/A	Sanger	SNP		incomplete	Historical+phenotype	manually checked
99508891	G		N/A	N/A	G	G	G	G	G	N/A	N/A	N/A	G	G	G	G	C	N/A	N/A	N/A	N/A	N/A	N/A	Sanger	SNP		incomplete	Historical+phenotype	manually checked
99509417	G		N/A	N/A	G	G	G	G	G	N/A	N/A	N/A	G	G	G	A	A	N/A	N/A	N/A	N/A	N/A	N/A	Sanger	SNP		incomplete	Historical+phenotype	manually checked
99512509	G		N/A	N/A	G	G	G	G	G	N/A	N/A	N/A	G	G	G	G	A	N/A	N/A	N/A	N/A	N/A	N/A	Sanger	SNP		incomplete	Historical+phenotype	manually checked
99547084	T		N/A	N/A	T	T	T	T	T	N/A	N/A	N/A	T	T	T	T	C	N/A	N/A	N/A	N/A	N/A	N/A	Sanger	SNP		incomplete	Historical+phenotype	manually checked
99549438	A		N/A	N/A	A	A	A	A	A	N/A	N/A	N/A	A	A	A	G	G	N/A	N/A	N/A	N/A	N/A	N/A	Sanger	SNP		incomplete	Historical+phenotype	manually checked
99571206	C		N/A	N/A	C	C	C	C	C	N/A	N/A	N/A	C	C	C	C	T	N/A	N/A	N/A	N/A	N/A	N/A	Sanger	SNP		incomplete	Historical+phenotype	manually checked
99603999	T		N/A	N/A	T	T	T	T	T	N/A	N/A	N/A	T	T	T	T	G	N/A	N/A	N/A	N/A	N/A	N/A	Sanger	SNP		incomplete	Historical+phenotype	manually checked
99625695	C		N/A	N/A	C	C	C	C	C	N/A	N/A	N/A	C	C	C	T	T	N/A	N/A	N/A	N/A	N/A	N/A	Sanger	SNP		incomplete	Historical+phenotype	manually checked
99637829	T		N/A	N/A	T	T	T	T	T	N/A	N/A	N/A	T	T	T	C	C	N/A	N/A	N/A	N/A	N/A	N/A	Sanger	SNP		incomplete	Historical+phenotype	manually checked
99638631	T		N/A	N/A	T	T	T	T	T	N/A	N/A	N/A	T	T	T	T	G	N/A	N/A	N/A	N/A	N/A	N/A	Sanger	SNP		incomplete	Historical+phenotype	manually checked
99639784	G		N/A	N/A	G	G	G	G	G	N/A	N/A	N/A	G	G	G	G	A	N/A	N/A	N/A	N/A	N/A	N/A	Sanger	SNP		incomplete	Historical+phenotype	manually checked
99644991	T		N/A	N/A	T	T	T	T	T	N/A	N/A	N/A	T	T	T	T	A	N/A	N/A	N/A	N/A	N/A	N/A	Sanger	SNP		incomplete	Historical+phenotype	manually checked
99654558	C		N/A	N/A	C	C	C	C	C	N/A	N/A	N/A	C	C	C	C	T	N/A	N/A	N/A	N/A	N/A	N/A	Sanger	SNP		incomplete	Historical+phenotype	manually checked
99655415	A		N/A	N/A	A	A	A	A	A	N/A	N/A	N/A	A	A	A	A	G	N/A	N/A	N/A	N/A	N/A	N/A	Sanger	SNP		incomplete	Historical+phenotype	manually checked
99655699	G		N/A	N/A	G	G	G	G	G	N/A	N/A	N/A	G	G	G	G	C	N/A	N/A	N/A	N/A	N/A	N/A	Sanger	SNP		incomplete	Historical+phenotype	manually checked
99655700	T		N/A	N/A	T	T	T	T	T	N/A	N/A	N/A	T	T	T	T	C	N/A	N/A	N/A	N/A	N/A	N/A	Sanger	SNP		incomplete	Historical+phenotype	manually checked
99655779	A		N/A	N/A	A	A	A	A	A	N/A	N/A	N/A	A	A	A	A	c	N/A	N/A	N/A	N/A	N/A	N/A	Sanger	SNP		incomplete	Historical+phenotype	manually checked
99662892	C		N/A	N/A	C	C	C	C	C	N/A	N/A	N/A	C	C	C	C	A	N/A	N/A	N/A	N/A	N/A	N/A	Sanger	SNP		incomplete	Historical+phenotype	manually checked
99668073	A		N/A	N/A	A	A	A	A	A	N/A	N/A	N/A	A	A	A	A	G	N/A	N/A	N/A	N/A	N/A	N/A	Sanger	SNP		incomplete	Historical+phenotype	manually checked
99668455	C		N/A	N/A	C	C	C	C	C	N/A	N/A	N/A	C	C	C	C	T	N/A	N/A	N/A	N/A	N/A	N/A	Sanger	SNP		incomplete	Historical+phenotype	manually checked
99670365	G		N/A	N/A	G	G	G	G	G	N/A	N/A	N/A	G	G	G	G	A	N/A	N/A	N/A	N/A	N/A	N/A	Sanger	SNP		incomplete	Historical+phenotype	manually checked
99671821	G		N/A	N/A	G	G	G	G	G	N/A	N/A	N/A	G	G	G	G	A	N/A	N/A	N/A	N/A	N/A	N/A	Sanger	SNP		incomplete	Historical+phenotype	manually checked
99674152	G		N/A	N/A	G	G	G	G	G	N/A	N/A	N/A	G	G	G	G	T	N/A	N/A	N/A	N/A	N/A	N/A	Sanger	SNP		incomplete	Historical+phenotype	manually checked
99682920	G		N/A	N/A	G	G	G	G	G	N/A	N/A	N/A	G	G	G	G	A	N/A	N/A	N/A	N/A	N/A	N/A	Sanger	SNP		incomplete	Historical+phenotype	manually checked
99683945	G		N/A	N/A	G	G	G	G	G	N/A	N/A	N/A	G	G	G	G	a	N/A	N/A	N/A	N/A	N/A	N/A	Sanger	SNP		incomplete	Historical+phenotype	manually checked
99684341	T		N/A	N/A	T	T	T	T	T	N/A	N/A	N/A	T	T	T	C	C	N/A	N/A	N/A	N/A	N/A	N/A	Sanger	SNP		incomplete	Historical+phenotype	manually checked
99686767	C		N/A	N/A	C	C	C	C	C	N/A	N/A	N/A	C	C	C	T	T	N/A	N/A	N/A	N/A	N/A	N/A	Sanger	SNP		incomplete	Historical+phenotype	manually checked
99688324	T		N/A	N/A	T	T	T	T	T	N/A	N/A	N/A	T	T	T	C	C	N/A	N/A	N/A	N/A	N/A	N/A	Sanger	SNP		incomplete	Historical+phenotype	manually checked
99688344	C		N/A	N/A	C	C	C	C	C	N/A	N/A	N/A	C	C	C	T	T	N/A	N/A	N/A	N/A	N/A	N/A	Sanger	SNP		incomplete	Historical+phenotype	manually checked
99691102	C		N/A	N/A	C	C	C	C	C	N/A	N/A	N/A	C	C	C	C	A	N/A	N/A	N/A	N/A	N/A	N/A	Sanger	SNP		incomplete	Historical+phenotype	manually checked
99696421	C		N/A	N/A	C	C	C	C	C	N/A	N/A	N/A	C	C	C	C	T	N/A	N/A	N/A	N/A	N/A	N/A	Sanger	SNP		incomplete	Historical+phenotype	manually checked
99696610	A		N/A	N/A	A	A	A	A	A	N/A	N/A	N/A	A	A	A	G	G	N/A	N/A	N/A	N/A	N/A	N/A	Sanger	SNP		incomplete	Historical+phenotype	manually checked
99698756	G		N/A	N/A	G	G	G	G	G	N/A	N/A	N/A	G	G	G	A	A	N/A	N/A	N/A	N/A	N/A	N/A	Sanger	SNP		incomplete	Historical+phenotype	manually checked
99699479	A		N/A	N/A	A	A	A	A	A	N/A	N/A	N/A	A	A	A	C	C	N/A	N/A	N/A	N/A	N/A	N/A	Sanger	SNP		incomplete	Historical+phenotype	manually checked
99699504	T		N/A	N/A	T	T	T	T	T	N/A	N/A	N/A	T	T	T	C	C	N/A	N/A	N/A	N/A	N/A	N/A	Sanger	SNP		incomplete	Historical+phenotype	manually checked
99699567	G		N/A	N/A	G	G	G	G	G	N/A	N/A	N/A	G	G	G	G	A	N/A	N/A	N/A	N/A	N/A	N/A	Sanger	SNP		incomplete	Historical+phenotype	manually checked
99712392	C		N/A	N/A	C	C	C	C	C	N/A	N/A	N/A	C	C	C	T	T	N/A	N/A	N/A	N/A	N/A	N/A	Sanger	SNP		incomplete	Historical+phenotype	manually checked
99713461	G		N/A	N/A	G	G	G	G	G	N/A	N/A	N/A	G	G	G	A	A	N/A	N/A	N/A	N/A	N/A	N/A	Sanger	SNP		incomplete	Historical+phenotype	manually checked
99714782	C		N/A	N/A	C	C	C	C	C	N/A	N/A	N/A	C	C	C	T	T	N/A	N/A	N/A	N/A	N/A	N/A	Sanger	SNP		incomplete	Historical+phenotype	manually checked
99720131	T		N/A	N/A	T	T	T	T	T	N/A	N/A	N/A	T	T	T	C	C	N/A	N/A	N/A	N/A	N/A	N/A	Sanger	SNP		incomplete	Historical+phenotype	manually checked
99723743	C		N/A	N/A	C	C	C	C	C	N/A	N/A	N/A	C	C	C	T	T	N/A	N/A	N/A	N/A	N/A	N/A	Sanger	SNP		incomplete	Historical+phenotype	manually checked
99726276	T		N/A	N/A	T	T	T	T	T	N/A	N/A	N/A	T	T	T	T	C	N/A	N/A	N/A	N/A	N/A	N/A	Sanger	SNP		incomplete	Historical+phenotype	manually checked
99727368	G		N/A	N/A	G	G	G	G	G	N/A	N/A	N/A	G	G	G	G	A	N/A	N/A	N/A	N/A	N/A	N/A	Sanger	SNP		incomplete	Historical+phenotype	manually checked
99728518	G		N/A	N/A	G	G	G	G	G	N/A	N/A	N/A	G	G	G	A	A	N/A	N/A	N/A	N/A	N/A	N/A	Sanger	SNP		incomplete	Historical+phenotype	manually checked
99728794	A		N/A	N/A	A	A	A	A	A	N/A	N/A	N/A	A	A	A	G	G	N/A	N/A	N/A	N/A	N/A	N/A	Sanger	SNP		incomplete	Historical+phenotype	manually checked
99731338	T		N/A	N/A	T	T	T	T	T	N/A	N/A	N/A	T	T	T	C	C	N/A	N/A	N/A	N/A	N/A	N/A	Sanger	SNP		incomplete	Historical+phenotype	manually checked
99733178	T		N/A	N/A	T	T	T	T	T	N/A	N/A	N/A	T	T	T	A	A	N/A	N/A	N/A	N/A	N/A	N/A	Sanger	SNP		incomplete	Historical+phenotype	manually checked
99736924	T		N/A	N/A	T	T	T	T	T	N/A	N/A	N/A	T	T	T	A	A	N/A	N/A	N/A	N/A	N/A	N/A	Sanger	SNP		incomplete	Historical+phenotype	manually checked
99737464	T		N/A	N/A	T	T	T	T	T	N/A	N/A	N/A	T	T	T	T	A	N/A	N/A	N/A	N/A	N/A	N/A	Sanger	SNP		incomplete	Historical+phenotype	manually checked
99740378	A		N/A	N/A	A	A	A	A	A	N/A	N/A	N/A	A	A	A	G	G	N/A	N/A	N/A	N/A	N/A	N/A	Sanger	SNP		incomplete	Historical+phenotype	manually checked
99740506	T		N/A	N/A	T	T	T	T	T	N/A	N/A	N/A	T	T	T	T	C	N/A	N/A	N/A	N/A	N/A	N/A	Sanger	SNP		incomplete	Historical+phenotype	manually checked
99740764	C		N/A	N/A	C	C	C	C	C	N/A	N/A	N/A	C	C	C	C	A	N/A	N/A	N/A	N/A	N/A	N/A	Sanger	SNP		incomplete	Historical+phenotype	manually checked
99741499	T		N/A	N/A	T	T	T	T	T	N/A	N/A	N/A	T	T	T	G	G	N/A	N/A	N/A	N/A	N/A	N/A	Sanger	SNP		incomplete	Historical+phenotype	manually checked
99743511	C		N/A	N/A	C	C	C	C	C	N/A	N/A	N/A	C	C	C	C	G	N/A	N/A	N/A	N/A	N/A	N/A	Sanger	SNP		incomplete	Historical+phenotype	manually checked
99744042	C		N/A	N/A	C	C	C	C	C	N/A	N/A	N/A	C	C	C	C	A	N/A	N/A	N/A	N/A	N/A	N/A	Sanger	SNP		incomplete	Historical+phenotype	manually checked
99744578	G		N/A	N/A	G	G	G	G	G	N/A	N/A	N/A	G	G	G	A	A	N/A	N/A	N/A	N/A	N/A	N/A	Sanger	SNP		incomplete	Historical+phenotype	manually checked
99744588	G		N/A	N/A	G	G	G	G	G	N/A	N/A	N/A	G	G	G	A	A	N/A	N/A	N/A	N/A	N/A	N/A	Sanger	SNP		incomplete	Historical+phenotype	manually checked
99744611	T		N/A	N/A	T	T	T	T	T	N/A	N/A	N/A	T	T	T	C	C	N/A	N/A	N/A	N/A	N/A	N/A	Sanger	SNP		incomplete	Historical+phenotype	manually checked
99744938	C		N/A	N/A	C	C	C	C	C	N/A	N/A	N/A	C	C	C	T	T	N/A	N/A	N/A	N/A	N/A	N/A	Sanger	SNP		incomplete	Historical+phenotype	manually checked
99745450	G		N/A	N/A	G	G	G	G	G	N/A	N/A	N/A	G	G	G	C	C	N/A	N/A	N/A	N/A	N/A	N/A	Sanger	SNP		incomplete	Historical+phenotype	manually checked
99745691	G		N/A	N/A	G	G	G	G	G	N/A	N/A	N/A	G	G	G	C	C	N/A	N/A	N/A	N/A	N/A	N/A	Sanger	SNP		incomplete	Historical+phenotype	manually checked
99745706	C		N/A	N/A	C	C	C	C	C	N/A	N/A	N/A	C	C	C	T	T	N/A	N/A	N/A	N/A	N/A	N/A	Sanger	SNP		incomplete	Historical+phenotype	manually checked
99747407	G		N/A	N/A	G	G	G	G	G	N/A	N/A	N/A	G	G	G	A	A	N/A	N/A	N/A	N/A	N/A	N/A	Sanger	SNP		incomplete	Historical+phenotype	manually checked
99748419	C		N/A	N/A	C	C	C	C	C	N/A	N/A	N/A	C	C	C	C	T	N/A	N/A	N/A	N/A	N/A	N/A	Sanger	SNP		incomplete	Historical+phenotype	manually checked
99748643	A		N/A	N/A	A	A	A	A	A	N/A	N/A	N/A	A	A	A	G	G	N/A	N/A	N/A	N/A	N/A	N/A	Sanger	SNP		incomplete	Historical+phenotype	manually checked
99751105	A		N/A	N/A	A	A	A	A	A	N/A	N/A	N/A	A	A	A	A	G	N/A	N/A	N/A	N/A	N/A	N/A	Sanger	SNP		incomplete	Historical+phenotype	manually checked
99753459	T		N/A	N/A	T	T	T	T	T	N/A	N/A	N/A	T	T	T	C	C	N/A	N/A	N/A	N/A	N/A	N/A	Sanger	SNP		incomplete	Historical+phenotype	manually checked
99754205	T		N/A	N/A	T	T	T	T	T	N/A	N/A	N/A	T	T	T	C	C	N/A	N/A	N/A	N/A	N/A	N/A	Sanger	SNP		incomplete	Historical+phenotype	manually checked
99755227	A		N/A	N/A	A	A	A	A	A	N/A	N/A	N/A	A	A	A	T	T	N/A	N/A	N/A	N/A	N/A	N/A	Sanger	SNP		incomplete	Historical+phenotype	manually checked
99763989	T		N/A	N/A	T	T	T	T	T	N/A	N/A	N/A	T	T	T	C	C	N/A	N/A	N/A	N/A	N/A	N/A	Sanger	SNP		incomplete	Historical+phenotype	manually checked
99764273	A		N/A	N/A	A	A	A	A	A	N/A	N/A	N/A	A	A	A	C	C	N/A	N/A	N/A	N/A	N/A	N/A	Sanger	SNP		incomplete	Historical+phenotype	manually checked
99766044	G		N/A	N/A	G	G	G	G	G	N/A	N/A	N/A	G	G	G	G	C	N/A	N/A	N/A	N/A	N/A	N/A	Sanger	SNP		incomplete	Historical+phenotype	manually checked
99771310	A		N/A	N/A	A	A	A	A	A	N/A	N/A	N/A	A	A	A	C	C	N/A	N/A	N/A	N/A	N/A	N/A	Sanger	SNP		incomplete	Historical+phenotype	manually checked
99772970	A		N/A	N/A	A	A	A	A	A	N/A	N/A	N/A	A	A	A	A	G	N/A	N/A	N/A	N/A	N/A	N/A	Sanger	SNP		incomplete	Historical+phenotype	manually checked
99774194	G		N/A	N/A	G	G	G	G	G	N/A	N/A	N/A	G	G	G	G	A	N/A	N/A	N/A	N/A	N/A	N/A	Sanger	SNP		incomplete	Historical+phenotype	manually checked
99774197	A		N/A	N/A	A	A	A	A	A	N/A	N/A	N/A	A	A	A	A	T	N/A	N/A	N/A	N/A	N/A	N/A	Sanger	SNP		incomplete	Historical+phenotype	manually checked
99777306	G		N/A	N/A	G	G	G	G	G	N/A	N/A	N/A	G	G	G	T	T	N/A	N/A	N/A	N/A	N/A	N/A	Sanger	SNP		incomplete	Historical+phenotype	manually checked
99777727	G		N/A	N/A	G	G	G	G	G	N/A	N/A	N/A	G	G	G	A	A	N/A	N/A	N/A	N/A	N/A	N/A	Sanger	SNP		incomplete	Historical+phenotype	manually checked
99780968	G		N/A	N/A	G	G	G	G	G	N/A	N/A	N/A	G	G	G	A	A	N/A	N/A	N/A	N/A	N/A	N/A	Sanger	SNP		incomplete	Historical+phenotype	manually checked
99782531	C		N/A	N/A	C	C	C	C	C	N/A	N/A	N/A	C	C	C	T	T	N/A	N/A	N/A	N/A	N/A	N/A	Sanger	SNP		incomplete	Historical+phenotype	manually checked
99783061	T		N/A	N/A	T	T	T	T	T	N/A	N/A	N/A	T	T	T	C	C	N/A	N/A	N/A	N/A	N/A	N/A	Sanger	SNP		incomplete	Historical+phenotype	manually checked
99783592	T		N/A	N/A	T	T	T	T	T	N/A	N/A	N/A	T	T	T	G	G	N/A	N/A	N/A	N/A	N/A	N/A	Sanger	SNP		incomplete	Historical+phenotype	manually checked
99785055	T		N/A	N/A	T	T	T	T	T	N/A	N/A	N/A	T	T	T	C	C	N/A	N/A	N/A	N/A	N/A	N/A	Sanger	SNP		incomplete	Historical+phenotype	manually checked
99789311	G		N/A	N/A	G	G	G	G	G	N/A	N/A	N/A	G	G	G	A	A	N/A	N/A	N/A	N/A	N/A	N/A	Sanger	SNP		incomplete	Historical+phenotype	manually checked
99792562	C		N/A	N/A	C	C	C	C	C	N/A	N/A	N/A	C	C	C	G	G	N/A	N/A	N/A	N/A	N/A	N/A	Sanger	SNP		incomplete	Historical+phenotype	manually checked
99796421	A		N/A	N/A	A	A	A	A	A	N/A	N/A	N/A	A	A	A	G	G	N/A	N/A	N/A	N/A	N/A	N/A	Sanger	SNP		incomplete	Historical+phenotype	manually checked
99799110	G		N/A	N/A	G	G	G	G	G	N/A	N/A	N/A	G	G	G	A	A	N/A	N/A	N/A	N/A	N/A	N/A	Sanger	SNP		incomplete	Historical+phenotype	manually checked
99802650	T		N/A	N/A	T	T	T	T	T	N/A	N/A	N/A	T	T	T	G	G	N/A	N/A	N/A	N/A	N/A	N/A	Sanger	SNP		incomplete	Historical+phenotype	manually checked
99806651	T		N/A	N/A	T	T	T	T	T	N/A	N/A	N/A	T	T	T	A	A	N/A	N/A	N/A	N/A	N/A	N/A	Sanger	SNP		incomplete	Historical+phenotype	manually checked
99807322	T		N/A	N/A	T	T	T	T	T	N/A	N/A	N/A	T	T	T	G	G	N/A	N/A	N/A	N/A	N/A	N/A	Sanger	SNP		incomplete	Historical+phenotype	manually checked
99809751	G		N/A	N/A	G	G	G	G	G	N/A	N/A	N/A	G	G	G	A	A	N/A	N/A	N/A	N/A	N/A	N/A	Sanger	SNP		incomplete	Historical+phenotype	manually checked
99810715	T		N/A	N/A	T	T	T	T	T	N/A	N/A	N/A	T	T	T	G	G	N/A	N/A	N/A	N/A	N/A	N/A	Sanger	SNP		incomplete	Historical+phenotype	manually checked
99811195	G		N/A	N/A	G	G	G	G	G	N/A	N/A	N/A	G	G	G	G	A	N/A	N/A	N/A	N/A	N/A	N/A	Sanger	SNP		incomplete	Historical+phenotype	manually checked
99813607	C		N/A	N/A	C	C	C	C	C	N/A	N/A	N/A	C	C	C	T	T	N/A	N/A	N/A	N/A	N/A	N/A	Sanger	SNP		incomplete	Historical+phenotype	manually checked
99815171	T		N/A	N/A	T	T	T	T	T	N/A	N/A	N/A	T	T	T	C	C	N/A	N/A	N/A	N/A	N/A	N/A	Sanger	SNP		incomplete	Historical+phenotype	manually checked
99815243	C		N/A	N/A	C	C	C	C	C	N/A	N/A	N/A	C	C	C	T	T	N/A	N/A	N/A	N/A	N/A	N/A	Sanger	SNP		incomplete	Historical+phenotype	manually checked
99815291	G		N/A	N/A	G	G	G	G	G	N/A	N/A	N/A	G	G	G	A	A	N/A	N/A	N/A	N/A	N/A	N/A	Sanger	SNP		incomplete	Historical+phenotype	manually checked
99816162	A		N/A	N/A	A	A	A	A	A	N/A	N/A	N/A	A	A	A	G	G	N/A	N/A	N/A	N/A	N/A	N/A	Sanger	SNP		incomplete	Historical+phenotype	manually checked
99819782	T		N/A	N/A	T	T	T	T	T	N/A	N/A	N/A	T	T	T	C	C	N/A	N/A	N/A	N/A	N/A	N/A	Sanger	SNP		incomplete	Historical+phenotype	manually checked
99820566	A		N/A	N/A	A	A	A	A	A	N/A	N/A	N/A	A	A	A	G	G	N/A	N/A	N/A	N/A	N/A	N/A	Sanger	SNP		incomplete	Historical+phenotype	manually checked
99821590	G		N/A	N/A	G	G	G	G	G	N/A	N/A	N/A	G	G	G	A	A	N/A	N/A	N/A	N/A	N/A	N/A	Sanger	SNP		incomplete	Historical+phenotype	manually checked
99823131	C		N/A	N/A	C	C	C	C	C	N/A	N/A	N/A	C	C	C	C	T	N/A	N/A	N/A	N/A	N/A	N/A	Sanger	SNP		incomplete	Historical+phenotype	manually checked
99825032	G		N/A	N/A	G	G	G	G	G	N/A	N/A	N/A	G	G	G	G	A	N/A	N/A	N/A	N/A	N/A	N/A	Sanger	SNP		incomplete	Historical+phenotype	manually checked
99825042	C		N/A	N/A	C	C	C	C	C	N/A	N/A	N/A	C	C	C	C	T	N/A	N/A	N/A	N/A	N/A	N/A	Sanger	SNP		incomplete	Historical+phenotype	manually checked
99826333	G		N/A	N/A	G	G	G	G	G	N/A	N/A	N/A	G	G	G	A	A	N/A	N/A	N/A	N/A	N/A	N/A	Sanger	SNP		incomplete	Historical+phenotype	manually checked
99826606	C		N/A	N/A	C	C	C	C	C	N/A	N/A	N/A	C	C	C	C	A	N/A	N/A	N/A	N/A	N/A	N/A	Sanger	SNP		incomplete	Historical+phenotype	manually checked
99826893	G		N/A	N/A	G	G	G	G	G	N/A	N/A	N/A	G	G	G	G	A	N/A	N/A	N/A	N/A	N/A	N/A	Sanger	SNP		incomplete	Historical+phenotype	manually checked
99826894	G		N/A	N/A	G	G	G	G	G	N/A	N/A	N/A	G	G	G	G	A	N/A	N/A	N/A	N/A	N/A	N/A	Sanger	SNP		incomplete	Historical+phenotype	manually checked
99827032	G		N/A	N/A	G	G	G	G	G	N/A	N/A	N/A	G	G	G	A	A	N/A	N/A	N/A	N/A	N/A	N/A	Sanger	SNP		incomplete	Historical+phenotype	manually checked
99827174	A		N/A	N/A	A	A	A	A	A	N/A	N/A	N/A	A	A	A	G	G	N/A	N/A	N/A	N/A	N/A	N/A	Sanger	SNP		incomplete	Historical+phenotype	manually checked
99828875	C		N/A	N/A	C	C	C	C	C	N/A	N/A	N/A	C	C	C	T	T	N/A	N/A	N/A	N/A	N/A	N/A	Sanger	SNP		incomplete	Historical+phenotype	manually checked
99829442	T		N/A	N/A	T	T	T	T	T	N/A	N/A	N/A	T	T	T	C	C	N/A	N/A	N/A	N/A	N/A	N/A	Sanger	SNP		incomplete	Historical+phenotype	manually checked
99829964	T		N/A	N/A	T	T	T	T	T	N/A	N/A	N/A	T	T	T	C	C	N/A	N/A	N/A	N/A	N/A	N/A	Sanger	SNP		incomplete	Historical+phenotype	manually checked
99830402	C		N/A	N/A	C	C	C	C	C	N/A	N/A	N/A	C	C	C	G	G	N/A	N/A	N/A	N/A	N/A	N/A	Sanger	SNP		incomplete	Historical+phenotype	manually checked
99830530	C		N/A	N/A	C	C	C	C	C	N/A	N/A	N/A	C	C	C	T	T	N/A	N/A	N/A	N/A	N/A	N/A	Sanger	SNP		incomplete	Historical+phenotype	manually checked
99831052	A		N/A	N/A	A	A	A	A	A	N/A	N/A	N/A	A	A	A	A	T	N/A	N/A	N/A	N/A	N/A	N/A	Sanger	SNP		incomplete	Historical+phenotype	manually checked
99834194	G		N/A	N/A	G	G	G	G	G	N/A	N/A	N/A	G	G	G	G	A	N/A	N/A	N/A	N/A	N/A	N/A	Sanger	SNP		incomplete	Historical+phenotype	manually checked
99834841	T		N/A	N/A	T	T	T	T	T	N/A	N/A	N/A	T	T	T	C	C	N/A	N/A	N/A	N/A	N/A	N/A	Sanger	SNP		incomplete	Historical+phenotype	manually checked
99835385	A		N/A	N/A	A	A	A	A	A	N/A	N/A	N/A	A	A	A	G	G	N/A	N/A	N/A	N/A	N/A	N/A	Sanger	SNP		incomplete	Historical+phenotype	manually checked
99835809	G		N/A	N/A	G	G	G	G	G	N/A	N/A	N/A	G	G	G	A	A	N/A	N/A	N/A	N/A	N/A	N/A	Sanger	SNP		incomplete	Historical+phenotype	manually checked
99835940	A		N/A	N/A	A	A	A	A	A	N/A	N/A	N/A	A	A	A	A	G	N/A	N/A	N/A	N/A	N/A	N/A	Sanger	SNP		incomplete	Historical+phenotype	manually checked
99836218	C		N/A	N/A	C	C	C	C	C	N/A	N/A	N/A	C	C	C	T	T	N/A	N/A	N/A	N/A	N/A	N/A	Sanger	SNP		incomplete	Historical+phenotype	manually checked
99836987	G		N/A	N/A	G	G	G	G	G	N/A	N/A	N/A	G	G	G	G	A	N/A	N/A	N/A	N/A	N/A	N/A	Sanger	SNP		incomplete	Historical+phenotype	manually checked
99881859	T		N/A	N/A	T	T	T	T	T	N/A	N/A	N/A	T	T	T	G	G	N/A	N/A	N/A	N/A	N/A	N/A	Sanger	SNP		incomplete	Historical+phenotype	manually checked
99904906	T		N/A	N/A	T	T	T	T	T	N/A	N/A	N/A	T	T	T	T	A	N/A	N/A	N/A	N/A	N/A	N/A	Sanger	SNP		incomplete	Historical+phenotype	manually checked
99909226	C		N/A	N/A	C	C	C	C	C	N/A	N/A	N/A	C	C	C	C	A	N/A	N/A	N/A	N/A	N/A	N/A	Sanger	SNP		incomplete	Historical+phenotype	manually checked
99974516	G		N/A	N/A	G	G	G	G	G	N/A	N/A	N/A	G	G	G	G	A	N/A	N/A	N/A	N/A	N/A	N/A	Sanger	SNP		incomplete	Historical+phenotype	manually checked
99987306	C		N/A	N/A	C	C	C	C	C	N/A	N/A	N/A	C	C	C	C	T	N/A	N/A	N/A	N/A	N/A	N/A	Sanger	SNP		incomplete	Historical+phenotype	manually checked
99993697	G		N/A	N/A	G	G	G	G	G	N/A	N/A	N/A	G	G	G	G	T	N/A	N/A	N/A	N/A	N/A	N/A	Sanger	SNP		incomplete	Historical+phenotype	manually checked
100012998	A		N/A	N/A	A	A	A	A	A	N/A	N/A	N/A	A	A	A	A	t	N/A	N/A	N/A	N/A	N/A	N/A	Sanger	SNP		incomplete	Historical+phenotype	manually checked
100025994	T		N/A	N/A	T	T	T	T	T	N/A	N/A	N/A	T	T	T	T	C	N/A	N/A	N/A	N/A	N/A	N/A	Sanger	SNP		incomplete	Historical+phenotype	manually checked
100068416	A		N/A	N/A	A	A	A	A	A	N/A	N/A	N/A	A	A	A	A	T	N/A	N/A	N/A	N/A	N/A	N/A	Sanger	SNP		incomplete	Historical+phenotype	manually checked
100225644	A		N/A	N/A	A	A	A	A	A	N/A	N/A	N/A	A	A	A	A	T	N/A	N/A	N/A	N/A	N/A	N/A	Sanger	SNP		incomplete	Historical+phenotype	manually checked
100293655	G		N/A	N/A	G	G	G	G	G	N/A	N/A	N/A	G	G	G	G	A	N/A	N/A	N/A	N/A	N/A	N/A	Sanger	SNP		incomplete	Historical+phenotype	manually checked
100392415	G		N/A	N/A	G	G	G	G	G	N/A	N/A	N/A	G	G	G	G	A	N/A	N/A	N/A	N/A	N/A	N/A	Sanger	SNP		incomplete	Historical+phenotype	manually checked
100409120	G		N/A	N/A	G	G	G	G	G	N/A	N/A	N/A	G	G	G	G	A	N/A	N/A	N/A	N/A	N/A	N/A	Sanger	SNP		incomplete	Historical+phenotype	manually checked
100426002	A		N/A	N/A	A	A	A	A	A	N/A	N/A	N/A	A	A	A	A	T	N/A	N/A	N/A	N/A	N/A	N/A	Sanger	SNP		incomplete	Historical+phenotype	manually checked
100435367	G		N/A	N/A	G	G	G	G	G	N/A	N/A	N/A	G	G	G	G	A	N/A	N/A	N/A	N/A	N/A	N/A	Sanger	SNP		incomplete	Historical+phenotype	manually checked
100436940	T		N/A	N/A	T	T	T	T	T	N/A	N/A	N/A	T	T	T	T	G	N/A	N/A	N/A	N/A	N/A	N/A	Sanger	SNP		incomplete	Historical+phenotype	manually checked
100480297	A		N/A	N/A	A	A	A	A	A	N/A	N/A	N/A	A	A	A	A	G	N/A	N/A	N/A	N/A	N/A	N/A	Sanger	SNP		incomplete	Historical+phenotype	manually checked
100522466	T		N/A	N/A	T	T	T	T	T	N/A	N/A	N/A	T	T	T	T	G	N/A	N/A	N/A	N/A	N/A	N/A	Sanger	SNP		incomplete	Historical+phenotype	manually checked
100523568	C		N/A	N/A	C	C	C	C	C	N/A	N/A	N/A	C	C	C	C	T	N/A	N/A	N/A	N/A	N/A	N/A	Sanger	SNP		incomplete	Historical+phenotype	manually checked
100524371	T		N/A	N/A	T	T	T	T	T	N/A	N/A	N/A	T	T	T	T	C	N/A	N/A	N/A	N/A	N/A	N/A	Sanger	SNP		incomplete	Historical+phenotype	manually checked
100525254	G		N/A	N/A	G	G	G	G	G	N/A	N/A	N/A	G	G	G	G	A	N/A	N/A	N/A	N/A	N/A	N/A	Sanger	SNP		incomplete	Historical+phenotype	manually checked
100538249	A		N/A	N/A	A	A	A	A	A	N/A	N/A	N/A	A	A	A	A	G	N/A	N/A	N/A	N/A	N/A	N/A	Sanger	SNP		incomplete	Historical+phenotype	manually checked
100539871	A		N/A	N/A	A	A	A	A	A	N/A	N/A	N/A	A	A	A	A	G	N/A	N/A	N/A	N/A	N/A	N/A	Sanger	SNP		incomplete	Historical+phenotype	manually checked
100541333	C		N/A	N/A	C	C	C	C	C	N/A	N/A	N/A	C	C	C	C	g	N/A	N/A	N/A	N/A	N/A	N/A	Sanger	SNP		incomplete	Historical+phenotype	manually checked
100542755	C		N/A	N/A	C	C	C	C	C	N/A	N/A	N/A	C	C	C	C	A	N/A	N/A	N/A	N/A	N/A	N/A	Sanger	SNP		incomplete	Historical+phenotype	manually checked
100544549	A		N/A	N/A	A	A	A	A	A	N/A	N/A	N/A	A	A	A	A	G	N/A	N/A	N/A	N/A	N/A	N/A	Sanger	SNP		incomplete	Historical+phenotype	manually checked
100545103	A		N/A	N/A	A	A	A	A	A	N/A	N/A	N/A	A	A	A	A	G	N/A	N/A	N/A	N/A	N/A	N/A	Sanger	SNP		incomplete	Historical+phenotype	manually checked
100546410	A		N/A	N/A	A	A	A	A	A	N/A	N/A	N/A	A	A	A	A	G	N/A	N/A	N/A	N/A	N/A	N/A	Sanger	SNP		incomplete	Historical+phenotype	manually checked
100552411	A		N/A	N/A	A	A	A	A	A	N/A	N/A	N/A	A	A	A	A	G	N/A	N/A	N/A	N/A	N/A	N/A	Sanger	SNP		incomplete	Historical+phenotype	manually checked
100552507	T		N/A	N/A	T	T	T	T	T	N/A	N/A	N/A	T	T	T	T	C	N/A	N/A	N/A	N/A	N/A	N/A	Sanger	SNP		incomplete	Historical+phenotype	manually checked
100554404	A		N/A	N/A	A	A	A	A	A	N/A	N/A	N/A	A	A	A	A	C	N/A	N/A	N/A	N/A	N/A	N/A	Sanger	SNP		incomplete	Historical+phenotype	manually checked
100554849	C		N/A	N/A	C	C	C	C	C	N/A	N/A	N/A	C	C	C	C	T	N/A	N/A	N/A	N/A	N/A	N/A	Sanger	SNP		incomplete	Historical+phenotype	manually checked
100555639	T		N/A	N/A	T	T	T	T	T	N/A	N/A	N/A	T	T	T	T	C	N/A	N/A	N/A	N/A	N/A	N/A	Sanger	SNP		incomplete	Historical+phenotype	manually checked
100557409	A		N/A	N/A	A	A	A	A	A	N/A	N/A	N/A	A	A	A	A	G	N/A	N/A	N/A	N/A	N/A	N/A	Sanger	SNP		incomplete	Historical+phenotype	manually checked
100557432	G		N/A	N/A	G	G	G	G	G	N/A	N/A	N/A	G	G	G	G	A	N/A	N/A	N/A	N/A	N/A	N/A	Sanger	SNP		incomplete	Historical+phenotype	manually checked
100557500	A		N/A	N/A	A	A	A	A	A	N/A	N/A	N/A	A	A	A	A	T	N/A	N/A	N/A	N/A	N/A	N/A	Sanger	SNP		incomplete	Historical+phenotype	manually checked
100561166	C		N/A	N/A	C	C	C	C	C	N/A	N/A	N/A	C	C	C	C	T	N/A	N/A	N/A	N/A	N/A	N/A	Sanger	SNP		incomplete	Historical+phenotype	manually checked
100562689	T		N/A	N/A	T	T	T	T	T	N/A	N/A	N/A	T	T	T	T	C	N/A	N/A	N/A	N/A	N/A	N/A	Sanger	SNP		incomplete	Historical+phenotype	manually checked
100562723	A		N/A	N/A	A	A	A	A	A	N/A	N/A	N/A	A	A	A	A	G	N/A	N/A	N/A	N/A	N/A	N/A	Sanger	SNP		incomplete	Historical+phenotype	manually checked
100563403	T		N/A	N/A	T	T	T	T	T	N/A	N/A	N/A	T	T	T	T	C	N/A	N/A	N/A	N/A	N/A	N/A	Sanger	SNP		incomplete	Historical+phenotype	manually checked
100565987	G		N/A	N/A	G	G	G	G	G	N/A	N/A	N/A	G	G	G	G	A	N/A	N/A	N/A	N/A	N/A	N/A	Sanger	SNP		incomplete	Historical+phenotype	manually checked
100566097	A		N/A	N/A	A	A	A	A	A	N/A	N/A	N/A	A	A	A	A	G	N/A	N/A	N/A	N/A	N/A	N/A	Sanger	SNP		incomplete	Historical+phenotype	manually checked
100567203	A		N/A	N/A	A	A	A	A	A	N/A	N/A	N/A	A	A	A	A	G	N/A	N/A	N/A	N/A	N/A	N/A	Sanger	SNP		incomplete	Historical+phenotype	manually checked
100569838	T		N/A	N/A	T	T	T	T	T	N/A	N/A	N/A	T	T	T	T	C	N/A	N/A	N/A	N/A	N/A	N/A	Sanger	SNP		incomplete	Historical+phenotype	manually checked
100570362	G		N/A	N/A	G	G	G	G	G	N/A	N/A	N/A	G	G	G	G	A	N/A	N/A	N/A	N/A	N/A	N/A	Sanger	SNP		incomplete	Historical+phenotype	manually checked
100570900	C		N/A	N/A	C	C	C	C	C	N/A	N/A	N/A	C	C	C	C	T	N/A	N/A	N/A	N/A	N/A	N/A	Sanger	SNP		incomplete	Historical+phenotype	manually checked
100572000	A		N/A	N/A	A	A	A	A	A	N/A	N/A	N/A	A	A	A	A	G	N/A	N/A	N/A	N/A	N/A	N/A	Sanger	SNP		incomplete	Historical+phenotype	manually checked
100572667	T		N/A	N/A	T	T	T	T	T	N/A	N/A	N/A	T	T	T	T	C	N/A	N/A	N/A	N/A	N/A	N/A	Sanger	SNP		incomplete	Historical+phenotype	manually checked
100572746	T		N/A	N/A	T	T	T	T	T	N/A	N/A	N/A	T	T	T	T	C	N/A	N/A	N/A	N/A	N/A	N/A	Sanger	SNP		incomplete	Historical+phenotype	manually checked
100573735	C		N/A	N/A	C	C	C	C	C	N/A	N/A	N/A	C	C	C	C	T	N/A	N/A	N/A	N/A	N/A	N/A	Sanger	SNP		incomplete	Historical+phenotype	manually checked
100575356	A		N/A	N/A	A	A	A	A	A	N/A	N/A	N/A	A	A	A	A	T	N/A	N/A	N/A	N/A	N/A	N/A	Sanger	SNP		incomplete	Historical+phenotype	manually checked
100575745	T		N/A	N/A	T	T	T	T	T	N/A	N/A	N/A	T	T	T	T	A	N/A	N/A	N/A	N/A	N/A	N/A	Sanger	SNP		incomplete	Historical+phenotype	manually checked
100576194	T		N/A	N/A	T	T	T	T	T	N/A	N/A	N/A	T	T	T	T	G	N/A	N/A	N/A	N/A	N/A	N/A	Sanger	SNP		incomplete	Historical+phenotype	manually checked
100580383	A		N/A	N/A	A	A	A	A	A	N/A	N/A	N/A	A	A	A	A	C	N/A	N/A	N/A	N/A	N/A	N/A	Sanger	SNP		incomplete	Historical+phenotype	manually checked
100580718	G		N/A	N/A	G	G	G	G	G	N/A	N/A	N/A	G	G	G	G	A	N/A	N/A	N/A	N/A	N/A	N/A	Sanger	SNP		incomplete	Historical+phenotype	manually checked
100580751	A		N/A	N/A	A	A	A	A	A	N/A	N/A	N/A	A	A	A	A	G	N/A	N/A	N/A	N/A	N/A	N/A	Sanger	SNP		incomplete	Historical+phenotype	manually checked
100581518	G		N/A	N/A	G	G	G	G	G	N/A	N/A	N/A	G	G	G	G	A	N/A	N/A	N/A	N/A	N/A	N/A	Sanger	SNP		incomplete	Historical+phenotype	manually checked
100583589	C		N/A	N/A	C	C	C	C	C	N/A	N/A	N/A	C	C	C	C	T	N/A	N/A	N/A	N/A	N/A	N/A	Sanger	SNP		incomplete	Historical+phenotype	manually checked
100583931	A		N/A	N/A	A	A	A	A	A	N/A	N/A	N/A	A	A	A	A	T	N/A	N/A	N/A	N/A	N/A	N/A	Sanger	SNP		incomplete	Historical+phenotype	manually checked
100584185	C		N/A	N/A	C	C	C	C	C	N/A	N/A	N/A	C	C	C	C	T	N/A	N/A	N/A	N/A	N/A	N/A	Sanger	SNP		incomplete	Historical+phenotype	manually checked
100586171	T		N/A	N/A	T	T	T	T	T	N/A	N/A	N/A	T	T	T	T	C	N/A	N/A	N/A	N/A	N/A	N/A	Sanger	SNP		incomplete	Historical+phenotype	manually checked
100589104	G		N/A	N/A	G	G	G	G	G	N/A	N/A	N/A	G	G	G	G	A	N/A	N/A	N/A	N/A	N/A	N/A	Sanger	SNP		incomplete	Historical+phenotype	manually checked
100589344	G		N/A	N/A	G	G	G	G	G	N/A	N/A	N/A	G	G	G	G	A	N/A	N/A	N/A	N/A	N/A	N/A	Sanger	SNP		incomplete	Historical+phenotype	manually checked
100589364	T		N/A	N/A	T	T	T	T	T	N/A	N/A	N/A	T	T	T	T	C	N/A	N/A	N/A	N/A	N/A	N/A	Sanger	SNP		incomplete	Historical+phenotype	manually checked
100590741	A		N/A	N/A	A	A	A	A	A	N/A	N/A	N/A	A	A	A	A	G	N/A	N/A	N/A	N/A	N/A	N/A	Sanger	SNP		incomplete	Historical+phenotype	manually checked
100596620	C		N/A	N/A	C	C	C	C	C	N/A	N/A	N/A	C	C	C	C	T	N/A	N/A	N/A	N/A	N/A	N/A	Sanger	SNP		incomplete	Historical+phenotype	manually checked
100597133	C		N/A	N/A	C	C	C	C	C	N/A	N/A	N/A	C	C	C	C	T	N/A	N/A	N/A	N/A	N/A	N/A	Sanger	SNP		incomplete	Historical+phenotype	manually checked
100598405	A		N/A	N/A	A	A	A	A	A	N/A	N/A	N/A	A	A	A	A	T	N/A	N/A	N/A	N/A	N/A	N/A	Sanger	SNP		incomplete	Historical+phenotype	manually checked
100600671	T		N/A	N/A	T	T	T	T	T	N/A	N/A	N/A	T	T	T	T	A	N/A	N/A	N/A	N/A	N/A	N/A	Sanger	SNP		incomplete	Historical+phenotype	manually checked
100600714	T		N/A	N/A	T	T	T	T	T	N/A	N/A	N/A	T	T	T	T	C	N/A	N/A	N/A	N/A	N/A	N/A	Sanger	SNP		incomplete	Historical+phenotype	manually checked
100601673	G		N/A	N/A	G	G	G	G	G	N/A	N/A	N/A	G	G	G	G	A	N/A	N/A	N/A	N/A	N/A	N/A	Sanger	SNP		incomplete	Historical+phenotype	manually checked
100602170	A		N/A	N/A	A	A	A	A	A	N/A	N/A	N/A	A	A	A	A	G	N/A	N/A	N/A	N/A	N/A	N/A	Sanger	SNP		incomplete	Historical+phenotype	manually checked
100602652	C		N/A	N/A	C	C	C	C	C	N/A	N/A	N/A	C	C	C	C	T	N/A	N/A	N/A	N/A	N/A	N/A	Sanger	SNP		incomplete	Historical+phenotype	manually checked
100602653	A		N/A	N/A	A	A	A	A	A	N/A	N/A	N/A	A	A	A	A	G	N/A	N/A	N/A	N/A	N/A	N/A	Sanger	SNP		incomplete	Historical+phenotype	manually checked
100604087	G		N/A	N/A	G	G	G	G	G	N/A	N/A	N/A	G	G	G	G	A	N/A	N/A	N/A	N/A	N/A	N/A	Sanger	SNP		incomplete	Historical+phenotype	manually checked
100604436	G		N/A	N/A	G	G	G	G	G	N/A	N/A	N/A	G	G	G	G	A	N/A	N/A	N/A	N/A	N/A	N/A	Sanger	SNP		incomplete	Historical+phenotype	manually checked
100604789	G		N/A	N/A	G	G	G	G	G	N/A	N/A	N/A	G	G	G	G	A	N/A	N/A	N/A	N/A	N/A	N/A	Sanger	SNP		incomplete	Historical+phenotype	manually checked
100610045	C		N/A	N/A	C	C	C	C	C	N/A	N/A	N/A	C	C	C	C	T	N/A	N/A	N/A	N/A	N/A	N/A	Sanger	SNP		incomplete	Historical+phenotype	manually checked
100610834	C		N/A	N/A	C	C	C	C	C	N/A	N/A	N/A	C	C	C	C	A	N/A	N/A	N/A	N/A	N/A	N/A	Sanger	SNP		incomplete	Historical+phenotype	manually checked
100611492	T		N/A	N/A	T	T	T	T	T	N/A	N/A	N/A	T	T	T	T	G	N/A	N/A	N/A	N/A	N/A	N/A	Sanger	SNP		incomplete	Historical+phenotype	manually checked
100632780	A		N/A	N/A	A	A	A	A	A	N/A	N/A	N/A	A	A	A	A	T	N/A	N/A	N/A	N/A	N/A	N/A	Sanger	SNP		incomplete	Historical+phenotype	manually checked
100633546	C		N/A	N/A	C	C	C	C	C	N/A	N/A	N/A	C	C	C	C	A	N/A	N/A	N/A	N/A	N/A	N/A	Sanger	SNP		incomplete	Historical+phenotype	manually checked
100636106	A		N/A	N/A	A	A	A	A	A	N/A	N/A	N/A	A	A	A	A	G	N/A	N/A	N/A	N/A	N/A	N/A	Sanger	SNP		incomplete	Historical+phenotype	manually checked
100641272	C		N/A	N/A	C	C	C	C	C	N/A	N/A	N/A	C	C	C	C	T	N/A	N/A	N/A	N/A	N/A	N/A	Sanger	SNP		incomplete	Historical+phenotype	manually checked
100652744	C		N/A	N/A	C	C	C	C	C	N/A	N/A	N/A	C	C	C	C	G	N/A	N/A	N/A	N/A	N/A	N/A	Sanger	SNP		incomplete	Historical+phenotype	manually checked
100653444	A		N/A	N/A	A	A	A	A	A	N/A	N/A	N/A	A	A	A	A	G	N/A	N/A	N/A	N/A	N/A	N/A	Sanger	SNP		incomplete	Historical+phenotype	manually checked
100653973	A		N/A	N/A	A	A	A	A	A	N/A	N/A	N/A	A	A	A	A	G	N/A	N/A	N/A	N/A	N/A	N/A	Sanger	SNP		incomplete	Historical+phenotype	manually checked
100661084	G		N/A	N/A	G	G	G	G	G	N/A	N/A	N/A	G	G	G	G	A	N/A	N/A	N/A	N/A	N/A	N/A	Sanger	SNP		incomplete	Historical+phenotype	manually checked
100677195	C		N/A	N/A	C	C	C	C	C	N/A	N/A	N/A	C	C	C	C	T	N/A	N/A	N/A	N/A	N/A	N/A	Sanger	SNP		incomplete	Historical+phenotype	manually checked
100689477	C		N/A	N/A	C	C	C	C	C	N/A	N/A	N/A	C	C	C	C	T	N/A	N/A	N/A	N/A	N/A	N/A	Sanger	SNP		incomplete	Historical+phenotype	manually checked
100689640	G		N/A	N/A	G	G	G	G	G	N/A	N/A	N/A	G	G	G	G	A	N/A	N/A	N/A	N/A	N/A	N/A	Sanger	SNP		incomplete	Historical+phenotype	manually checked
100689698	A		N/A	N/A	A	A	A	A	A	N/A	N/A	N/A	A	A	A	A	G	N/A	N/A	N/A	N/A	N/A	N/A	Sanger	SNP		incomplete	Historical+phenotype	manually checked
98921295	T		N/A	N/A	T	T	T	T	T	N/A	N/A	N/A	T	T	C	C	C	N/A	N/A	N/A	N/A	N/A	N/A	Sanger	SNP		incomplete	Historical+phenotype	manually checked
98956109	T		N/A	N/A	T	T	T	T	T	N/A	N/A	N/A	T	T	G	G	G	N/A	N/A	N/A	N/A	N/A	N/A	Sanger	SNP		incomplete	Historical+phenotype	manually checked
99011965	C		N/A	N/A	C	C	C	C	C	N/A	N/A	N/A	C	C	A	C	C	N/A	N/A	N/A	N/A	N/A	N/A	Sanger	SNP		incomplete	Historical+phenotype	manually checked
99053816	G		N/A	N/A	G	G	G	G	G	N/A	N/A	N/A	G	G	A	G	G	N/A	N/A	N/A	N/A	N/A	N/A	Sanger	SNP		incomplete	Historical+phenotype	manually checked
99056206	G		N/A	N/A	G	G	G	G	G	N/A	N/A	N/A	G	G	C	C	G	N/A	N/A	N/A	N/A	N/A	N/A	Sanger	SNP		incomplete	Historical+phenotype	manually checked
99057115	G		N/A	N/A	G	G	G	G	G	N/A	N/A	N/A	G	G	A	G	G	N/A	N/A	N/A	N/A	N/A	N/A	Sanger	SNP		incomplete	Historical+phenotype	manually checked
99062393	A		N/A	N/A	A	A	A	A	A	N/A	N/A	N/A	A	A	G	G	A	N/A	N/A	N/A	N/A	N/A	N/A	Sanger	SNP		incomplete	Historical+phenotype	manually checked
99069338	A		N/A	N/A	A	A	A	A	A	N/A	N/A	N/A	A	A	T	A	A	N/A	N/A	N/A	N/A	N/A	N/A	Sanger	SNP		incomplete	Historical+phenotype	manually checked
99104823	T		N/A	N/A	T	T	T	T	T	N/A	N/A	N/A	T	T	g	T	g	N/A	N/A	N/A	N/A	N/A	N/A	Sanger	SNP		incomplete	Historical+phenotype	manually checked
99114059	C		N/A	N/A	C	C	C	C	C	N/A	N/A	N/A	C	C	A	C	C	N/A	N/A	N/A	N/A	N/A	N/A	Sanger	SNP		incomplete	Historical+phenotype	manually checked
99119542	T		N/A	N/A	T	T	T	T	T	N/A	N/A	N/A	T	T	c	C	c	N/A	N/A	N/A	N/A	N/A	N/A	Sanger	SNP		incomplete	Historical+phenotype	manually checked
99127713	A		N/A	N/A	A	A	A	A	A	N/A	N/A	N/A	G	A	A	A	A	N/A	N/A	N/A	N/A	N/A	N/A	Sanger	SNP		incomplete	Historical+phenotype	manually checked
99129204	C		N/A	N/A	C	C	C	C	C	N/A	N/A	N/A	C	C	A	C	C	N/A	N/A	N/A	N/A	N/A	N/A	Sanger	SNP		incomplete	Historical+phenotype	manually checked
99133726	A		N/A	N/A	A	A	A	A	A	N/A	N/A	N/A	A	A	T	A	A	N/A	N/A	N/A	N/A	N/A	N/A	Sanger	SNP		incomplete	Historical+phenotype	manually checked
99160386	T		N/A	N/A	T	T	T	T	T	N/A	N/A	N/A	T	T	C	T	T	N/A	N/A	N/A	N/A	N/A	N/A	Sanger	SNP		incomplete	Historical+phenotype	manually checked
99178442	A		N/A	N/A	A	A	A	A	A	N/A	N/A	N/A	A	A	G	G	G	N/A	N/A	N/A	N/A	N/A	N/A	Sanger	SNP		incomplete	Historical+phenotype	manually checked
99193467	T		N/A	N/A	T	T	T	T	T	N/A	N/A	N/A	T	T	C	C	C	N/A	N/A	N/A	N/A	N/A	N/A	Sanger	SNP		incomplete	Historical+phenotype	manually checked
99215538	G		N/A	N/A	G	G	G	G	G	N/A	N/A	N/A	A	G	A	G	G	N/A	N/A	N/A	N/A	N/A	N/A	Sanger	SNP		incomplete	Historical+phenotype	manually checked
99216960	G		N/A	N/A	G	G	G	G	G	N/A	N/A	N/A	c	G	c	G	c	N/A	N/A	N/A	N/A	N/A	N/A	Sanger	SNP		incomplete	Historical+phenotype	manually checked
99256855	C		N/A	N/A	C	C	C	C	C	N/A	N/A	N/A	T	C	T	T	T	N/A	N/A	N/A	N/A	N/A	N/A	Sanger	SNP		incomplete	Historical+phenotype	manually checked
99321995	T		N/A	N/A	T	T	T	T	T	N/A	N/A	N/A	C	T	C	C	C	N/A	N/A	N/A	N/A	N/A	N/A	Sanger	SNP		incomplete	Historical+phenotype	manually checked
99338693	A		N/A	N/A	A	A	A	A	A	N/A	N/A	N/A	G	A	G	G	G	N/A	N/A	N/A	N/A	N/A	N/A	Sanger	SNP		incomplete	Historical+phenotype	manually checked
99418846	A		N/A	N/A	A	A	A	A	A	N/A	N/A	N/A	G	A	G	G	G	N/A	N/A	N/A	N/A	N/A	N/A	Sanger	SNP		incomplete	Historical+phenotype	manually checked
99459412	C		N/A	N/A	C	C	C	C	C	N/A	N/A	N/A	T	C	T	C	T	N/A	N/A	N/A	N/A	N/A	N/A	Sanger	SNP		incomplete	Historical+phenotype	manually checked
99510149	T		N/A	N/A	T	T	T	T	T	N/A	N/A	N/A	G	T	G	T	G	N/A	N/A	N/A	N/A	N/A	N/A	Sanger	SNP		incomplete	Historical+phenotype	manually checked
99510150	T		N/A	N/A	T	T	T	T	T	N/A	N/A	N/A	A	T	A	T	A	N/A	N/A	N/A	N/A	N/A	N/A	Sanger	SNP		incomplete	Historical+phenotype	manually checked
99526133	G		N/A	N/A	G	G	G	G	G	N/A	N/A	N/A	A	G	A	G	G	N/A	N/A	N/A	N/A	N/A	N/A	Sanger	SNP		incomplete	Historical+phenotype	manually checked
99577806	G		N/A	N/A	G	G	G	G	G	N/A	N/A	N/A	A	G	A	G	A	N/A	N/A	N/A	N/A	N/A	N/A	Sanger	SNP		incomplete	Historical+phenotype	manually checked
99583685	T		N/A	N/A	T	T	T	T	T	N/A	N/A	N/A	c	T	c	T	c	N/A	N/A	N/A	N/A	N/A	N/A	Sanger	SNP		incomplete	Historical+phenotype	manually checked
99609865	T		N/A	N/A	T	T	T	T	T	N/A	N/A	N/A	G	T	G	G	G	N/A	N/A	N/A	N/A	N/A	N/A	Sanger	SNP		incomplete	Historical+phenotype	manually checked
99620143	G		N/A	N/A	G	G	G	G	G	N/A	N/A	N/A	A	G	A	G	G	N/A	N/A	N/A	N/A	N/A	N/A	Sanger	SNP		incomplete	Historical+phenotype	manually checked
99631779	C		N/A	N/A	C	C	C	C	C	N/A	N/A	N/A	T	C	T	C	C	N/A	N/A	N/A	N/A	N/A	N/A	Sanger	SNP		incomplete	Historical+phenotype	manually checked
99637478	C		N/A	N/A	C	C	C	C	C	N/A	N/A	N/A	G	C	G	C	C	N/A	N/A	N/A	N/A	N/A	N/A	Sanger	SNP		incomplete	Historical+phenotype	manually checked
99638152	G		N/A	N/A	G	G	G	G	G	N/A	N/A	N/A	C	G	C	C	C	N/A	N/A	N/A	N/A	N/A	N/A	Sanger	SNP		incomplete	Historical+phenotype	manually checked
99650511	T		N/A	N/A	T	T	T	T	T	N/A	N/A	N/A	C	T	C	T	T	N/A	N/A	N/A	N/A	N/A	N/A	Sanger	SNP		incomplete	Historical+phenotype	manually checked
99650879	A		N/A	N/A	A	A	A	A	A	N/A	N/A	N/A	G	A	G	A	A	N/A	N/A	N/A	N/A	N/A	N/A	Sanger	SNP		incomplete	Historical+phenotype	manually checked
99666920	T		N/A	N/A	T	T	T	T	T	N/A	N/A	N/A	C	T	C	T	T	N/A	N/A	N/A	N/A	N/A	N/A	Sanger	SNP		incomplete	Historical+phenotype	manually checked
99687611	G		N/A	N/A	G	G	G	G	G	N/A	N/A	N/A	A	G	A	G	G	N/A	N/A	N/A	N/A	N/A	N/A	Sanger	SNP		incomplete	Historical+phenotype	manually checked
99700258	C		N/A	N/A	C	C	C	C	C	N/A	N/A	N/A	T	C	T	C	C	N/A	N/A	N/A	N/A	N/A	N/A	Sanger	SNP		incomplete	Historical+phenotype	manually checked
99711690	G		N/A	N/A	G	G	G	G	G	N/A	N/A	N/A	A	G	A	G	G	N/A	N/A	N/A	N/A	N/A	N/A	Sanger	SNP		incomplete	Historical+phenotype	manually checked
99720354	C		N/A	N/A	C	C	C	C	C	N/A	N/A	N/A	T	C	T	C	C	N/A	N/A	N/A	N/A	N/A	N/A	Sanger	SNP		incomplete	Historical+phenotype	manually checked
99731159	T		N/A	N/A	T	T	T	T	T	N/A	N/A	N/A	A	T	A	T	T	N/A	N/A	N/A	N/A	N/A	N/A	Sanger	SNP		incomplete	Historical+phenotype	manually checked
99743731	T		N/A	N/A	T	T	T	T	T	N/A	N/A	N/A	G	T	A	T	G	N/A	N/A	N/A	N/A	N/A	N/A	Sanger	SNP		incomplete	Historical+phenotype	manually checked
99764113	A		N/A	N/A	A	A	A	A	A	N/A	N/A	N/A	G	A	G	A	A	N/A	N/A	N/A	N/A	N/A	N/A	Sanger	SNP		incomplete	Historical+phenotype	manually checked
99766154	G		N/A	N/A	G	G	G	G	G	N/A	N/A	N/A	C	G	C	C	C	N/A	N/A	N/A	N/A	N/A	N/A	Sanger	SNP		incomplete	Historical+phenotype	manually checked
99766742	T		N/A	N/A	T	T	T	T	T	N/A	N/A	N/A	C	T	C	T	T	N/A	N/A	N/A	N/A	N/A	N/A	Sanger	SNP		incomplete	Historical+phenotype	manually checked
99797833	T		N/A	N/A	T	T	T	T	T	N/A	N/A	N/A	C	T	C	C	C	N/A	N/A	N/A	N/A	N/A	N/A	Sanger	SNP		incomplete	Historical+phenotype	manually checked
99798778	T		N/A	N/A	T	T	T	T	T	N/A	N/A	N/A	C	T	C	C	C	N/A	N/A	N/A	N/A	N/A	N/A	Sanger	SNP		incomplete	Historical+phenotype	manually checked
99802477	A		N/A	N/A	A	A	A	A	A	N/A	N/A	N/A	C	A	C	A	A	N/A	N/A	N/A	N/A	N/A	N/A	Sanger	SNP		incomplete	Historical+phenotype	manually checked
99803410	A		N/A	N/A	A	A	A	A	A	N/A	N/A	N/A	G	A	G	A	g	N/A	N/A	N/A	N/A	N/A	N/A	Sanger	SNP		incomplete	Historical+phenotype	manually checked
99822139	G		N/A	N/A	G	G	G	G	G	N/A	N/A	N/A	A	G	A	G	G	N/A	N/A	N/A	N/A	N/A	N/A	Sanger	SNP		incomplete	Historical+phenotype	manually checked
99845428	G		N/A	N/A	G	G	G	G	G	N/A	N/A	N/A	A	G	A	A	A	N/A	N/A	N/A	N/A	N/A	N/A	Sanger	SNP		incomplete	Historical+phenotype	manually checked
99865578	A		N/A	N/A	A	A	A	A	A	N/A	N/A	N/A	G	A	G	A	G	N/A	N/A	N/A	N/A	N/A	N/A	Sanger	SNP		incomplete	Historical+phenotype	manually checked
99865818	A		N/A	N/A	A	A	A	A	A	N/A	N/A	N/A	T	A	T	A	T	N/A	N/A	N/A	N/A	N/A	N/A	Sanger	SNP		incomplete	Historical+phenotype	manually checked
99889386	C		N/A	N/A	C	C	C	C	C	N/A	N/A	N/A	T	C	T	T	T	N/A	N/A	N/A	N/A	N/A	N/A	Sanger	SNP		incomplete	Historical+phenotype	manually checked
99977594	C		N/A	N/A	C	C	C	C	C	N/A	N/A	N/A	T	C	T	C	C	N/A	N/A	N/A	N/A	N/A	N/A	Sanger	SNP		incomplete	Historical+phenotype	manually checked
100246684	C		N/A	N/A	C	C	C	C	C	N/A	N/A	N/A	t	C	T	C	C	N/A	N/A	N/A	N/A	N/A	N/A	Sanger	SNP		incomplete	Historical+phenotype	manually checked
100321800	T		N/A	N/A	T	T	T	T	T	N/A	N/A	N/A	G	T	T	T	T	N/A	N/A	N/A	N/A	N/A	N/A	Sanger	SNP		incomplete	Historical+phenotype	manually checked
100343190	G		N/A	N/A	G	G	G	G	G	N/A	N/A	N/A	T	G	T	G	G	N/A	N/A	N/A	N/A	N/A	N/A	Sanger	SNP		incomplete	Historical+phenotype	manually checked
100343366	A		N/A	N/A	A	A	A	A	A	N/A	N/A	N/A	G	A	G	G	A	N/A	N/A	N/A	N/A	N/A	N/A	Sanger	SNP		incomplete	Historical+phenotype	manually checked
100343948	A		N/A	N/A	A	A	A	A	A	N/A	N/A	N/A	G	A	G	G	A	N/A	N/A	N/A	N/A	N/A	N/A	Sanger	SNP		incomplete	Historical+phenotype	manually checked
100344237	A		N/A	N/A	A	A	A	A	A	N/A	N/A	N/A	G	A	G	A	A	N/A	N/A	N/A	N/A	N/A	N/A	Sanger	SNP		incomplete	Historical+phenotype	manually checked
100345007	T		N/A	N/A	T	T	T	T	T	N/A	N/A	N/A	A	T	A	T	T	N/A	N/A	N/A	N/A	N/A	N/A	Sanger	SNP		incomplete	Historical+phenotype	manually checked
100346044	G		N/A	N/A	G	G	G	G	G	N/A	N/A	N/A	A	G	A	G	G	N/A	N/A	N/A	N/A	N/A	N/A	Sanger	SNP		incomplete	Historical+phenotype	manually checked
100347220	A		N/A	N/A	A	A	A	A	A	N/A	N/A	N/A	G	A	G	G	A	N/A	N/A	N/A	N/A	N/A	N/A	Sanger	SNP		incomplete	Historical+phenotype	manually checked
100350632	T		N/A	N/A	T	T	T	T	T	N/A	N/A	N/A	A	T	A	T	T	N/A	N/A	N/A	N/A	N/A	N/A	Sanger	SNP		incomplete	Historical+phenotype	manually checked
100352424	A		N/A	N/A	A	A	A	A	A	N/A	N/A	N/A	G	A	G	A	A	N/A	N/A	N/A	N/A	N/A	N/A	Sanger	SNP		incomplete	Historical+phenotype	manually checked
100359558	G		N/A	N/A	G	G	G	G	G	N/A	N/A	N/A	a	G	A	G	G	N/A	N/A	N/A	N/A	N/A	N/A	Sanger	SNP		incomplete	Historical+phenotype	manually checked
100359652	A		N/A	N/A	A	A	A	A	A	N/A	N/A	N/A	G	A	G	G	A	N/A	N/A	N/A	N/A	N/A	N/A	Sanger	SNP		incomplete	Historical+phenotype	manually checked
100360609	A		N/A	N/A	A	A	A	A	A	N/A	N/A	N/A	C	A	c	A	A	N/A	N/A	N/A	N/A	N/A	N/A	Sanger	SNP		incomplete	Historical+phenotype	manually checked
100366580	A		N/A	N/A	A	A	A	A	A	N/A	N/A	N/A	T	A	T	T	A	N/A	N/A	N/A	N/A	N/A	N/A	Sanger	SNP		incomplete	Historical+phenotype	manually checked
100370095	C		N/A	N/A	C	C	C	C	C	N/A	N/A	N/A	T	C	T	C	C	N/A	N/A	N/A	N/A	N/A	N/A	Sanger	SNP		incomplete	Historical+phenotype	manually checked
100371872	G		N/A	N/A	G	G	G	G	G	N/A	N/A	N/A	A	G	A	G	G	N/A	N/A	N/A	N/A	N/A	N/A	Sanger	SNP		incomplete	Historical+phenotype	manually checked
100372438	T		N/A	N/A	T	T	T	T	T	N/A	N/A	N/A	C	T	C	C	T	N/A	N/A	N/A	N/A	N/A	N/A	Sanger	SNP		incomplete	Historical+phenotype	manually checked
100379210	T		N/A	N/A	T	T	T	T	T	N/A	N/A	N/A	G	T	G	G	T	N/A	N/A	N/A	N/A	N/A	N/A	Sanger	SNP		incomplete	Historical+phenotype	manually checked
100384166	G		N/A	N/A	G	G	G	G	G	N/A	N/A	N/A	C	G	C	G	G	N/A	N/A	N/A	N/A	N/A	N/A	Sanger	SNP		incomplete	Historical+phenotype	manually checked
100387837	C		N/A	N/A	C	C	C	C	C	N/A	N/A	N/A	A	C	A	C	C	N/A	N/A	N/A	N/A	N/A	N/A	Sanger	SNP		incomplete	Historical+phenotype	manually checked
100388054	G		N/A	N/A	G	G	G	G	G	N/A	N/A	N/A	C	G	C	G	G	N/A	N/A	N/A	N/A	N/A	N/A	Sanger	SNP		incomplete	Historical+phenotype	manually checked
100388177	G		N/A	N/A	G	G	G	G	G	N/A	N/A	N/A	C	G	C	G	G	N/A	N/A	N/A	N/A	N/A	N/A	Sanger	SNP		incomplete	Historical+phenotype	manually checked
100389093	C		N/A	N/A	C	C	C	C	C	N/A	N/A	N/A	T	C	T	T	C	N/A	N/A	N/A	N/A	N/A	N/A	Sanger	SNP		incomplete	Historical+phenotype	manually checked
100390342	C		N/A	N/A	C	C	C	C	C	N/A	N/A	N/A	t	C	T	C	C	N/A	N/A	N/A	N/A	N/A	N/A	Sanger	SNP		incomplete	Historical+phenotype	manually checked
100391884	T		N/A	N/A	T	T	T	T	T	N/A	N/A	N/A	G	T	G	G	T	N/A	N/A	N/A	N/A	N/A	N/A	Sanger	SNP		incomplete	Historical+phenotype	manually checked
100396250	G		N/A	N/A	G	G	G	G	G	N/A	N/A	N/A	A	G	A	A	G	N/A	N/A	N/A	N/A	N/A	N/A	Sanger	SNP		incomplete	Historical+phenotype	manually checked
100396292	G		N/A	N/A	G	G	G	G	G	N/A	N/A	N/A	A	G	A	A	G	N/A	N/A	N/A	N/A	N/A	N/A	Sanger	SNP		incomplete	Historical+phenotype	manually checked
100396652	A		N/A	N/A	A	A	A	A	A	N/A	N/A	N/A	G	A	G	A	A	N/A	N/A	N/A	N/A	N/A	N/A	Sanger	SNP		incomplete	Historical+phenotype	manually checked
100397509	A		N/A	N/A	A	A	A	A	A	N/A	N/A	N/A	G	A	G	G	A	N/A	N/A	N/A	N/A	N/A	N/A	Sanger	SNP		incomplete	Historical+phenotype	manually checked
100399282	C		N/A	N/A	C	C	C	C	C	N/A	N/A	N/A	T	C	T	C	C	N/A	N/A	N/A	N/A	N/A	N/A	Sanger	SNP		incomplete	Historical+phenotype	manually checked
100399907	A		N/A	N/A	A	A	A	A	A	N/A	N/A	N/A	g	A	G	G	A	N/A	N/A	N/A	N/A	N/A	N/A	Sanger	SNP		incomplete	Historical+phenotype	manually checked
100399946	G		N/A	N/A	G	G	G	G	G	N/A	N/A	N/A	c	G	C	G	G	N/A	N/A	N/A	N/A	N/A	N/A	Sanger	SNP		incomplete	Historical+phenotype	manually checked
100400005	G		N/A	N/A	G	G	G	G	G	N/A	N/A	N/A	T	G	T	G	G	N/A	N/A	N/A	N/A	N/A	N/A	Sanger	SNP		incomplete	Historical+phenotype	manually checked
100400230	G		N/A	N/A	G	G	G	G	G	N/A	N/A	N/A	A	G	A	G	G	N/A	N/A	N/A	N/A	N/A	N/A	Sanger	SNP		incomplete	Historical+phenotype	manually checked
100400584	T		N/A	N/A	T	T	T	T	T	N/A	N/A	N/A	C	T	C	T	T	N/A	N/A	N/A	N/A	N/A	N/A	Sanger	SNP		incomplete	Historical+phenotype	manually checked
100402848	G		N/A	N/A	G	G	G	G	G	N/A	N/A	N/A	A	G	A	G	G	N/A	N/A	N/A	N/A	N/A	N/A	Sanger	SNP		incomplete	Historical+phenotype	manually checked
100402983	G		N/A	N/A	G	G	G	G	G	N/A	N/A	N/A	T	G	G	G	G	N/A	N/A	N/A	N/A	N/A	N/A	Sanger	SNP		incomplete	Historical+phenotype	manually checked
100404077	T		N/A	N/A	T	T	T	T	T	N/A	N/A	N/A	C	T	C	C	T	N/A	N/A	N/A	N/A	N/A	N/A	Sanger	SNP		incomplete	Historical+phenotype	manually checked
100414786	C		N/A	N/A	C	C	C	C	C	N/A	N/A	N/A	T	C	T	C	C	N/A	N/A	N/A	N/A	N/A	N/A	Sanger	SNP		incomplete	Historical+phenotype	manually checked
100415787	A		N/A	N/A	A	A	A	A	A	N/A	N/A	N/A	T	A	T	A	A	N/A	N/A	N/A	N/A	N/A	N/A	Sanger	SNP		incomplete	Historical+phenotype	manually checked
100415790	G		N/A	N/A	G	G	G	G	G	N/A	N/A	N/A	t	G	T	G	G	N/A	N/A	N/A	N/A	N/A	N/A	Sanger	SNP		incomplete	Historical+phenotype	manually checked
100415796	C		N/A	N/A	C	C	C	C	C	N/A	N/A	N/A	G	C	g	C	C	N/A	N/A	N/A	N/A	N/A	N/A	Sanger	SNP		incomplete	Historical+phenotype	manually checked
100415815	G		N/A	N/A	G	G	G	G	G	N/A	N/A	N/A	A	G	A	G	G	N/A	N/A	N/A	N/A	N/A	N/A	Sanger	SNP		incomplete	Historical+phenotype	manually checked
100415828	G		N/A	N/A	G	G	G	G	G	N/A	N/A	N/A	T	G	T	G	G	N/A	N/A	N/A	N/A	N/A	N/A	Sanger	SNP		incomplete	Historical+phenotype	manually checked
100415853	T		N/A	N/A	T	T	T	T	T	N/A	N/A	N/A	G	T	G	T	T	N/A	N/A	N/A	N/A	N/A	N/A	Sanger	SNP		incomplete	Historical+phenotype	manually checked
100416060	A		N/A	N/A	A	A	A	A	A	N/A	N/A	N/A	G	A	G	A	A	N/A	N/A	N/A	N/A	N/A	N/A	Sanger	SNP		incomplete	Historical+phenotype	manually checked
100418916	A		N/A	N/A	A	A	A	A	A	N/A	N/A	N/A	C	A	C	C	A	N/A	N/A	N/A	N/A	N/A	N/A	Sanger	SNP		incomplete	Historical+phenotype	manually checked
100419457	A		N/A	N/A	A	A	A	A	A	N/A	N/A	N/A	G	A	G	A	A	N/A	N/A	N/A	N/A	N/A	N/A	Sanger	SNP		incomplete	Historical+phenotype	manually checked
100421009	G		N/A	N/A	G	G	G	G	G	N/A	N/A	N/A	A	G	A	G	G	N/A	N/A	N/A	N/A	N/A	N/A	Sanger	SNP		incomplete	Historical+phenotype	manually checked
100421124	A		N/A	N/A	A	A	A	A	A	N/A	N/A	N/A	G	A	G	G	A	N/A	N/A	N/A	N/A	N/A	N/A	Sanger	SNP		incomplete	Historical+phenotype	manually checked
100426967	T		N/A	N/A	T	T	T	T	T	N/A	N/A	N/A	C	T	C	C	T	N/A	N/A	N/A	N/A	N/A	N/A	Sanger	SNP		incomplete	Historical+phenotype	manually checked
100432179	G		N/A	N/A	G	G	G	G	G	N/A	N/A	N/A	A	G	A	G	G	N/A	N/A	N/A	N/A	N/A	N/A	Sanger	SNP		incomplete	Historical+phenotype	manually checked
100433417	G		N/A	N/A	G	G	G	G	G	N/A	N/A	N/A	A	G	A	G	G	N/A	N/A	N/A	N/A	N/A	N/A	Sanger	SNP		incomplete	Historical+phenotype	manually checked
100434029	A		N/A	N/A	A	A	A	A	A	N/A	N/A	N/A	G	A	g	A	A	N/A	N/A	N/A	N/A	N/A	N/A	Sanger	SNP		incomplete	Historical+phenotype	manually checked
100437364	A		N/A	N/A	A	A	A	A	A	N/A	N/A	N/A	T	A	T	A	A	N/A	N/A	N/A	N/A	N/A	N/A	Sanger	SNP		incomplete	Historical+phenotype	manually checked
100437620	G		N/A	N/A	G	G	G	G	G	N/A	N/A	N/A	T	G	T	G	G	N/A	N/A	N/A	N/A	N/A	N/A	Sanger	SNP		incomplete	Historical+phenotype	manually checked
100438134	A		N/A	N/A	A	A	A	A	A	N/A	N/A	N/A	T	A	T	A	A	N/A	N/A	N/A	N/A	N/A	N/A	Sanger	SNP		incomplete	Historical+phenotype	manually checked
100438219	T		N/A	N/A	T	T	T	T	T	N/A	N/A	N/A	a	T	a	T	T	N/A	N/A	N/A	N/A	N/A	N/A	Sanger	SNP		incomplete	Historical+phenotype	manually checked
100438730	T		N/A	N/A	T	T	T	T	T	N/A	N/A	N/A	C	T	C	C	T	N/A	N/A	N/A	N/A	N/A	N/A	Sanger	SNP		incomplete	Historical+phenotype	manually checked
100439485	C		N/A	N/A	C	C	C	C	C	N/A	N/A	N/A	T	C	T	C	C	N/A	N/A	N/A	N/A	N/A	N/A	Sanger	SNP		incomplete	Historical+phenotype	manually checked
100440127	A		N/A	N/A	A	A	A	A	A	N/A	N/A	N/A	T	A	T	A	A	N/A	N/A	N/A	N/A	N/A	N/A	Sanger	SNP		incomplete	Historical+phenotype	manually checked
100440326	T		N/A	N/A	T	T	T	T	T	N/A	N/A	N/A	G	T	G	T	T	N/A	N/A	N/A	N/A	N/A	N/A	Sanger	SNP		incomplete	Historical+phenotype	manually checked
100440339	A		N/A	N/A	A	A	A	A	A	N/A	N/A	N/A	G	A	G	G	A	N/A	N/A	N/A	N/A	N/A	N/A	Sanger	SNP		incomplete	Historical+phenotype	manually checked
100441353	G		N/A	N/A	G	G	G	G	G	N/A	N/A	N/A	A	G	A	G	G	N/A	N/A	N/A	N/A	N/A	N/A	Sanger	SNP		incomplete	Historical+phenotype	manually checked
100445577	T		N/A	N/A	T	T	T	T	T	N/A	N/A	N/A	G	T	G	G	T	N/A	N/A	N/A	N/A	N/A	N/A	Sanger	SNP		incomplete	Historical+phenotype	manually checked
100448187	C		N/A	N/A	C	C	C	C	C	N/A	N/A	N/A	T	C	T	T	C	N/A	N/A	N/A	N/A	N/A	N/A	Sanger	SNP		incomplete	Historical+phenotype	manually checked
100448304	G		N/A	N/A	G	G	G	G	G	N/A	N/A	N/A	A	G	A	G	G	N/A	N/A	N/A	N/A	N/A	N/A	Sanger	SNP		incomplete	Historical+phenotype	manually checked
100448423	G		N/A	N/A	G	G	G	G	G	N/A	N/A	N/A	T	G	T	G	G	N/A	N/A	N/A	N/A	N/A	N/A	Sanger	SNP		incomplete	Historical+phenotype	manually checked
100450292	C		N/A	N/A	C	C	C	C	C	N/A	N/A	N/A	T	C	T	T	C	N/A	N/A	N/A	N/A	N/A	N/A	Sanger	SNP		incomplete	Historical+phenotype	manually checked
100450510	C		N/A	N/A	C	C	C	C	C	N/A	N/A	N/A	A	C	A	A	C	N/A	N/A	N/A	N/A	N/A	N/A	Sanger	SNP		incomplete	Historical+phenotype	manually checked
100450971	T		N/A	N/A	T	T	T	T	T	N/A	N/A	N/A	G	T	G	T	T	N/A	N/A	N/A	N/A	N/A	N/A	Sanger	SNP		incomplete	Historical+phenotype	manually checked
100453131	A		N/A	N/A	A	A	A	A	A	N/A	N/A	N/A	G	A	G	A	A	N/A	N/A	N/A	N/A	N/A	N/A	Sanger	SNP		incomplete	Historical+phenotype	manually checked
100453300	G		N/A	N/A	G	G	G	G	G	N/A	N/A	N/A	A	G	A	G	G	N/A	N/A	N/A	N/A	N/A	N/A	Sanger	SNP		incomplete	Historical+phenotype	manually checked
100453655	G		N/A	N/A	G	G	G	G	G	N/A	N/A	N/A	A	G	A	G	G	N/A	N/A	N/A	N/A	N/A	N/A	Sanger	SNP		incomplete	Historical+phenotype	manually checked
100455057	G		N/A	N/A	G	G	G	G	G	N/A	N/A	N/A	A	G	A	G	G	N/A	N/A	N/A	N/A	N/A	N/A	Sanger	SNP		incomplete	Historical+phenotype	manually checked
100455307	C		N/A	N/A	C	C	C	C	C	N/A	N/A	N/A	T	C	T	C	C	N/A	N/A	N/A	N/A	N/A	N/A	Sanger	SNP		incomplete	Historical+phenotype	manually checked
100457342	T		N/A	N/A	T	T	T	T	T	N/A	N/A	N/A	C	T	C	C	T	N/A	N/A	N/A	N/A	N/A	N/A	Sanger	SNP		incomplete	Historical+phenotype	manually checked
100458566	G		N/A	N/A	G	G	G	G	G	N/A	N/A	N/A	A	G	A	G	G	N/A	N/A	N/A	N/A	N/A	N/A	Sanger	SNP		incomplete	Historical+phenotype	manually checked
100458676	G		N/A	N/A	G	G	G	G	G	N/A	N/A	N/A	A	G	A	G	G	N/A	N/A	N/A	N/A	N/A	N/A	Sanger	SNP		incomplete	Historical+phenotype	manually checked
100460761	T		N/A	N/A	T	T	T	T	T	N/A	N/A	N/A	A	T	A	T	T	N/A	N/A	N/A	N/A	N/A	N/A	Sanger	SNP		incomplete	Historical+phenotype	manually checked
100461324	G		N/A	N/A	G	G	G	G	G	N/A	N/A	N/A	a	G	a	G	G	N/A	N/A	N/A	N/A	N/A	N/A	Sanger	SNP		incomplete	Historical+phenotype	manually checked
100461845	C		N/A	N/A	C	C	C	C	C	N/A	N/A	N/A	T	C	T	C	C	N/A	N/A	N/A	N/A	N/A	N/A	Sanger	SNP		incomplete	Historical+phenotype	manually checked
100461939	G		N/A	N/A	G	G	G	G	G	N/A	N/A	N/A	A	G	A	G	G	N/A	N/A	N/A	N/A	N/A	N/A	Sanger	SNP		incomplete	Historical+phenotype	manually checked
100462536	T		N/A	N/A	T	T	T	T	T	N/A	N/A	N/A	c	T	c	T	T	N/A	N/A	N/A	N/A	N/A	N/A	Sanger	SNP		incomplete	Historical+phenotype	manually checked
100462774	A		N/A	N/A	A	A	A	A	A	N/A	N/A	N/A	G	A	G	G	A	N/A	N/A	N/A	N/A	N/A	N/A	Sanger	SNP		incomplete	Historical+phenotype	manually checked
100462797	C		N/A	N/A	C	C	C	C	C	N/A	N/A	N/A	G	C	G	G	C	N/A	N/A	N/A	N/A	N/A	N/A	Sanger	SNP		incomplete	Historical+phenotype	manually checked
100462805	A		N/A	N/A	A	A	A	A	A	N/A	N/A	N/A	G	A	G	A	A	N/A	N/A	N/A	N/A	N/A	N/A	Sanger	SNP		incomplete	Historical+phenotype	manually checked
100462817	T		N/A	N/A	T	T	T	T	T	N/A	N/A	N/A	C	T	C	T	T	N/A	N/A	N/A	N/A	N/A	N/A	Sanger	SNP		incomplete	Historical+phenotype	manually checked
100462973	T		N/A	N/A	T	T	T	T	T	N/A	N/A	N/A	C	T	C	T	T	N/A	N/A	N/A	N/A	N/A	N/A	Sanger	SNP		incomplete	Historical+phenotype	manually checked
100463578	G		N/A	N/A	G	G	G	G	G	N/A	N/A	N/A	A	G	A	G	G	N/A	N/A	N/A	N/A	N/A	N/A	Sanger	SNP		incomplete	Historical+phenotype	manually checked
100466216	A		N/A	N/A	A	A	A	A	A	N/A	N/A	N/A	G	A	G	A	A	N/A	N/A	N/A	N/A	N/A	N/A	Sanger	SNP		incomplete	Historical+phenotype	manually checked
100466943	T		N/A	N/A	T	T	T	T	T	N/A	N/A	N/A	G	T	G	T	T	N/A	N/A	N/A	N/A	N/A	N/A	Sanger	SNP		incomplete	Historical+phenotype	manually checked
100469507	A		N/A	N/A	A	A	A	A	A	N/A	N/A	N/A	G	A	G	A	A	N/A	N/A	N/A	N/A	N/A	N/A	Sanger	SNP		incomplete	Historical+phenotype	manually checked
100469530	A		N/A	N/A	A	A	A	A	A	N/A	N/A	N/A	G	A	G	A	A	N/A	N/A	N/A	N/A	N/A	N/A	Sanger	SNP		incomplete	Historical+phenotype	manually checked
100470073	T		N/A	N/A	T	T	T	T	T	N/A	N/A	N/A	C	T	C	T	T	N/A	N/A	N/A	N/A	N/A	N/A	Sanger	SNP		incomplete	Historical+phenotype	manually checked
100470401	T		N/A	N/A	T	T	T	T	T	N/A	N/A	N/A	C	T	C	T	T	N/A	N/A	N/A	N/A	N/A	N/A	Sanger	SNP		incomplete	Historical+phenotype	manually checked
100470402	G		N/A	N/A	G	G	G	G	G	N/A	N/A	N/A	C	G	C	G	G	N/A	N/A	N/A	N/A	N/A	N/A	Sanger	SNP		incomplete	Historical+phenotype	manually checked
100470522	G		N/A	N/A	G	G	G	G	G	N/A	N/A	N/A	A	G	A	G	G	N/A	N/A	N/A	N/A	N/A	N/A	Sanger	SNP		incomplete	Historical+phenotype	manually checked
100470530	G		N/A	N/A	G	G	G	G	G	N/A	N/A	N/A	A	G	A	G	G	N/A	N/A	N/A	N/A	N/A	N/A	Sanger	SNP		incomplete	Historical+phenotype	manually checked
100470759	T		N/A	N/A	T	T	T	T	T	N/A	N/A	N/A	a	T	a	T	T	N/A	N/A	N/A	N/A	N/A	N/A	Sanger	SNP		incomplete	Historical+phenotype	manually checked
100470760	T		N/A	N/A	T	T	T	T	T	N/A	N/A	N/A	a	T	a	T	T	N/A	N/A	N/A	N/A	N/A	N/A	Sanger	SNP		incomplete	Historical+phenotype	manually checked
100470832	G		N/A	N/A	G	G	G	G	G	N/A	N/A	N/A	t	G	t	G	G	N/A	N/A	N/A	N/A	N/A	N/A	Sanger	SNP		incomplete	Historical+phenotype	manually checked
100470886	G		N/A	N/A	G	G	G	G	G	N/A	N/A	N/A	T	G	t	G	G	N/A	N/A	N/A	N/A	N/A	N/A	Sanger	SNP		incomplete	Historical+phenotype	manually checked
100470887	G		N/A	N/A	G	G	G	G	G	N/A	N/A	N/A	T	G	T	G	G	N/A	N/A	N/A	N/A	N/A	N/A	Sanger	SNP		incomplete	Historical+phenotype	manually checked
100471010	A		N/A	N/A	A	A	A	A	A	N/A	N/A	N/A	G	A	G	A	A	N/A	N/A	N/A	N/A	N/A	N/A	Sanger	SNP		incomplete	Historical+phenotype	manually checked
100471072	A		N/A	N/A	A	A	A	A	A	N/A	N/A	N/A	G	A	G	A	A	N/A	N/A	N/A	N/A	N/A	N/A	Sanger	SNP		incomplete	Historical+phenotype	manually checked
100471081	G		N/A	N/A	G	G	G	G	G	N/A	N/A	N/A	T	G	T	G	G	N/A	N/A	N/A	N/A	N/A	N/A	Sanger	SNP		incomplete	Historical+phenotype	manually checked
100471139	A		N/A	N/A	A	A	A	A	A	N/A	N/A	N/A	g	A	g	A	A	N/A	N/A	N/A	N/A	N/A	N/A	Sanger	SNP		incomplete	Historical+phenotype	manually checked
100471145	A		N/A	N/A	A	A	A	A	A	N/A	N/A	N/A	g	A	g	A	A	N/A	N/A	N/A	N/A	N/A	N/A	Sanger	SNP		incomplete	Historical+phenotype	manually checked
100471147	A		N/A	N/A	A	A	A	A	A	N/A	N/A	N/A	g	A	g	A	A	N/A	N/A	N/A	N/A	N/A	N/A	Sanger	SNP		incomplete	Historical+phenotype	manually checked
100471156	G		N/A	N/A	G	G	G	G	G	N/A	N/A	N/A	t	G	t	G	G	N/A	N/A	N/A	N/A	N/A	N/A	Sanger	SNP		incomplete	Historical+phenotype	manually checked
100471186	G		N/A	N/A	G	G	G	G	G	N/A	N/A	N/A	t	G	t	G	G	N/A	N/A	N/A	N/A	N/A	N/A	Sanger	SNP		incomplete	Historical+phenotype	manually checked
100471222	G		N/A	N/A	G	G	G	G	G	N/A	N/A	N/A	A	G	A	G	G	N/A	N/A	N/A	N/A	N/A	N/A	Sanger	SNP		incomplete	Historical+phenotype	manually checked
100471226	A		N/A	N/A	A	A	A	A	A	N/A	N/A	N/A	G	A	G	A	A	N/A	N/A	N/A	N/A	N/A	N/A	Sanger	SNP		incomplete	Historical+phenotype	manually checked
100471247	C		N/A	N/A	C	C	C	C	C	N/A	N/A	N/A	T	C	T	C	C	N/A	N/A	N/A	N/A	N/A	N/A	Sanger	SNP		incomplete	Historical+phenotype	manually checked
100471519	T		N/A	N/A	T	T	T	T	T	N/A	N/A	N/A	C	T	C	T	T	N/A	N/A	N/A	N/A	N/A	N/A	Sanger	SNP		incomplete	Historical+phenotype	manually checked
100471528	T		N/A	N/A	T	T	T	T	T	N/A	N/A	N/A	A	T	A	T	T	N/A	N/A	N/A	N/A	N/A	N/A	Sanger	SNP		incomplete	Historical+phenotype	manually checked
100471547	T		N/A	N/A	T	T	T	T	T	N/A	N/A	N/A	C	T	C	T	T	N/A	N/A	N/A	N/A	N/A	N/A	Sanger	SNP		incomplete	Historical+phenotype	manually checked
100471564	G		N/A	N/A	G	G	G	G	G	N/A	N/A	N/A	A	G	A	G	G	N/A	N/A	N/A	N/A	N/A	N/A	Sanger	SNP		incomplete	Historical+phenotype	manually checked
100471590	T		N/A	N/A	T	T	T	T	T	N/A	N/A	N/A	C	T	C	T	T	N/A	N/A	N/A	N/A	N/A	N/A	Sanger	SNP		incomplete	Historical+phenotype	manually checked
100471647	C		N/A	N/A	C	C	C	C	C	N/A	N/A	N/A	A	C	A	C	C	N/A	N/A	N/A	N/A	N/A	N/A	Sanger	SNP		incomplete	Historical+phenotype	manually checked
100471688	T		N/A	N/A	T	T	T	T	T	N/A	N/A	N/A	c	T	c	T	T	N/A	N/A	N/A	N/A	N/A	N/A	Sanger	SNP		incomplete	Historical+phenotype	manually checked
100471705	G		N/A	N/A	G	G	G	G	G	N/A	N/A	N/A	A	G	A	G	G	N/A	N/A	N/A	N/A	N/A	N/A	Sanger	SNP		incomplete	Historical+phenotype	manually checked
100471810	G		N/A	N/A	G	G	G	G	G	N/A	N/A	N/A	A	G	A	G	G	N/A	N/A	N/A	N/A	N/A	N/A	Sanger	SNP		incomplete	Historical+phenotype	manually checked
100471833	A		N/A	N/A	A	A	A	A	A	N/A	N/A	N/A	g	A	G	A	A	N/A	N/A	N/A	N/A	N/A	N/A	Sanger	SNP		incomplete	Historical+phenotype	manually checked
100471847	G		N/A	N/A	G	G	G	G	G	N/A	N/A	N/A	t	G	t	G	G	N/A	N/A	N/A	N/A	N/A	N/A	Sanger	SNP		incomplete	Historical+phenotype	manually checked
100471913	G		N/A	N/A	G	G	G	G	G	N/A	N/A	N/A	a	G	a	G	G	N/A	N/A	N/A	N/A	N/A	N/A	Sanger	SNP		incomplete	Historical+phenotype	manually checked
100472069	C		N/A	N/A	C	C	C	C	C	N/A	N/A	N/A	T	C	T	C	C	N/A	N/A	N/A	N/A	N/A	N/A	Sanger	SNP		incomplete	Historical+phenotype	manually checked
100472109	T		N/A	N/A	T	T	T	T	T	N/A	N/A	N/A	C	T	C	T	T	N/A	N/A	N/A	N/A	N/A	N/A	Sanger	SNP		incomplete	Historical+phenotype	manually checked
100472346	T		N/A	N/A	T	T	T	T	T	N/A	N/A	N/A	C	T	C	T	T	N/A	N/A	N/A	N/A	N/A	N/A	Sanger	SNP		incomplete	Historical+phenotype	manually checked
100472359	A		N/A	N/A	A	A	A	A	A	N/A	N/A	N/A	G	A	G	A	A	N/A	N/A	N/A	N/A	N/A	N/A	Sanger	SNP		incomplete	Historical+phenotype	manually checked
100472855	G		N/A	N/A	G	G	G	G	G	N/A	N/A	N/A	A	G	A	G	G	N/A	N/A	N/A	N/A	N/A	N/A	Sanger	SNP		incomplete	Historical+phenotype	manually checked
100472856	A		N/A	N/A	A	A	A	A	A	N/A	N/A	N/A	G	A	G	A	A	N/A	N/A	N/A	N/A	N/A	N/A	Sanger	SNP		incomplete	Historical+phenotype	manually checked
100472868	T		N/A	N/A	T	T	T	T	T	N/A	N/A	N/A	G	T	G	T	T	N/A	N/A	N/A	N/A	N/A	N/A	Sanger	SNP		incomplete	Historical+phenotype	manually checked
100472900	G		N/A	N/A	G	G	G	G	G	N/A	N/A	N/A	A	G	A	G	G	N/A	N/A	N/A	N/A	N/A	N/A	Sanger	SNP		incomplete	Historical+phenotype	manually checked
100472989	G		N/A	N/A	G	G	G	G	G	N/A	N/A	N/A	C	G	C	G	G	N/A	N/A	N/A	N/A	N/A	N/A	Sanger	SNP		incomplete	Historical+phenotype	manually checked
100473220	C		N/A	N/A	C	C	C	C	C	N/A	N/A	N/A	T	C	T	C	C	N/A	N/A	N/A	N/A	N/A	N/A	Sanger	SNP		incomplete	Historical+phenotype	manually checked
100473234	G		N/A	N/A	G	G	G	G	G	N/A	N/A	N/A	a	G	a	G	G	N/A	N/A	N/A	N/A	N/A	N/A	Sanger	SNP		incomplete	Historical+phenotype	manually checked
100473330	G		N/A	N/A	G	G	G	G	G	N/A	N/A	N/A	C	G	C	G	G	N/A	N/A	N/A	N/A	N/A	N/A	Sanger	SNP		incomplete	Historical+phenotype	manually checked
100473392	G		N/A	N/A	G	G	G	G	G	N/A	N/A	N/A	T	G	t	G	G	N/A	N/A	N/A	N/A	N/A	N/A	Sanger	SNP		incomplete	Historical+phenotype	manually checked
100473393	A		N/A	N/A	A	A	A	A	A	N/A	N/A	N/A	T	A	t	A	A	N/A	N/A	N/A	N/A	N/A	N/A	Sanger	SNP		incomplete	Historical+phenotype	manually checked
100473528	G		N/A	N/A	G	G	G	G	G	N/A	N/A	N/A	A	G	A	G	G	N/A	N/A	N/A	N/A	N/A	N/A	Sanger	SNP		incomplete	Historical+phenotype	manually checked
100473546	G		N/A	N/A	G	G	G	G	G	N/A	N/A	N/A	T	G	T	G	G	N/A	N/A	N/A	N/A	N/A	N/A	Sanger	SNP		incomplete	Historical+phenotype	manually checked
100473785	T		N/A	N/A	T	T	T	T	T	N/A	N/A	N/A	C	T	C	T	T	N/A	N/A	N/A	N/A	N/A	N/A	Sanger	SNP		incomplete	Historical+phenotype	manually checked
100473796	G		N/A	N/A	G	G	G	G	G	N/A	N/A	N/A	A	G	A	G	G	N/A	N/A	N/A	N/A	N/A	N/A	Sanger	SNP		incomplete	Historical+phenotype	manually checked
100473831	C		N/A	N/A	C	C	C	C	C	N/A	N/A	N/A	T	C	T	C	C	N/A	N/A	N/A	N/A	N/A	N/A	Sanger	SNP		incomplete	Historical+phenotype	manually checked
100473882	A		N/A	N/A	A	A	A	A	A	N/A	N/A	N/A	G	A	G	A	A	N/A	N/A	N/A	N/A	N/A	N/A	Sanger	SNP		incomplete	Historical+phenotype	manually checked
100519612	G		N/A	N/A	G	G	G	G	G	N/A	N/A	N/A	A	G	A	G	G	N/A	N/A	N/A	N/A	N/A	N/A	Sanger	SNP		incomplete	Historical+phenotype	manually checked
100524718	G		N/A	N/A	G	G	G	G	G	N/A	N/A	N/A	A	G	A	G	G	N/A	N/A	N/A	N/A	N/A	N/A	Sanger	SNP		incomplete	Historical+phenotype	manually checked
100537918	G		N/A	N/A	G	G	G	G	G	N/A	N/A	N/A	G	G	a	G	G	N/A	N/A	N/A	N/A	N/A	N/A	Sanger	SNP		incomplete	Historical+phenotype	manually checked
100537921	G		N/A	N/A	G	G	G	G	G	N/A	N/A	N/A	G	G	a	G	G	N/A	N/A	N/A	N/A	N/A	N/A	Sanger	SNP		incomplete	Historical+phenotype	manually checked
100537924	G		N/A	N/A	G	G	G	G	G	N/A	N/A	N/A	a	G	a	G	G	N/A	N/A	N/A	N/A	N/A	N/A	Sanger	SNP		incomplete	Historical+phenotype	manually checked
100543040	A		N/A	N/A	A	A	A	A	A	N/A	N/A	N/A	G	A	G	A	G	N/A	N/A	N/A	N/A	N/A	N/A	Sanger	SNP		incomplete	Historical+phenotype	manually checked
100567689	G		N/A	N/A	G	G	G	G	G	N/A	N/A	N/A	C	G	C	G	C	N/A	N/A	N/A	N/A	N/A	N/A	Sanger	SNP		incomplete	Historical+phenotype	manually checked
100572687	G		N/A	N/A	G	G	G	G	G	N/A	N/A	N/A	A	G	A	G	G	N/A	N/A	N/A	N/A	N/A	N/A	Sanger	SNP		incomplete	Historical+phenotype	manually checked
100573348	T		N/A	N/A	T	T	T	T	T	N/A	N/A	N/A	C	T	C	T	C	N/A	N/A	N/A	N/A	N/A	N/A	Sanger	SNP		incomplete	Historical+phenotype	manually checked
100577109	C		N/A	N/A	C	C	C	C	C	N/A	N/A	N/A	T	C	T	C	C	N/A	N/A	N/A	N/A	N/A	N/A	Sanger	SNP		incomplete	Historical+phenotype	manually checked
100586495	G		N/A	N/A	G	G	G	G	G	N/A	N/A	N/A	T	G	T	G	G	N/A	N/A	N/A	N/A	N/A	N/A	Sanger	SNP		incomplete	Historical+phenotype	manually checked
100588667	C		N/A	N/A	C	C	C	C	C	N/A	N/A	N/A	T	C	T	C	T	N/A	N/A	N/A	N/A	N/A	N/A	Sanger	SNP		incomplete	Historical+phenotype	manually checked
100610859	C		N/A	N/A	C	C	C	C	C	N/A	N/A	N/A	T	C	T	T	C	N/A	N/A	N/A	N/A	N/A	N/A	Sanger	SNP		incomplete	Historical+phenotype	manually checked
100610969	T		N/A	N/A	T	T	T	T	T	N/A	N/A	N/A	C	T	C	T	C	N/A	N/A	N/A	N/A	N/A	N/A	Sanger	SNP		incomplete	Historical+phenotype	manually checked
100619826	C		N/A	N/A	C	C	C	C	C	N/A	N/A	N/A	G	C	G	G	G	N/A	N/A	N/A	N/A	N/A	N/A	Sanger	SNP		incomplete	Historical+phenotype	manually checked
100627738	C		N/A	N/A	C	C	C	C	C	N/A	N/A	N/A	T	C	T	T	C	N/A	N/A	N/A	N/A	N/A	N/A	Sanger	SNP		incomplete	Historical+phenotype	manually checked
100629807	A		N/A	N/A	A	A	A	A	A	N/A	N/A	N/A	c	A	c	A	A	N/A	N/A	N/A	N/A	N/A	N/A	Sanger	SNP		incomplete	Historical+phenotype	manually checked
100630785	T		N/A	N/A	T	T	T	T	T	N/A	N/A	N/A	C	T	C	C	T	N/A	N/A	N/A	N/A	N/A	N/A	Sanger	SNP		incomplete	Historical+phenotype	manually checked
100636386	A		N/A	N/A	A	A	A	A	A	N/A	N/A	N/A	G	A	G	G	G	N/A	N/A	N/A	N/A	N/A	N/A	Sanger	SNP		incomplete	Historical+phenotype	manually checked
100637770	T		N/A	N/A	T	T	T	T	T	N/A	N/A	N/A	C	T	C	C	C	N/A	N/A	N/A	N/A	N/A	N/A	Sanger	SNP		incomplete	Historical+phenotype	manually checked
100638744	C		N/A	N/A	C	C	C	C	C	N/A	N/A	N/A	T	C	T	T	C	N/A	N/A	N/A	N/A	N/A	N/A	Sanger	SNP		incomplete	Historical+phenotype	manually checked
100647021	G		N/A	N/A	G	G	G	G	G	N/A	N/A	N/A	T	G	T	T	G	N/A	N/A	N/A	N/A	N/A	N/A	Sanger	SNP		incomplete	Historical+phenotype	manually checked
100647022	A		N/A	N/A	A	A	A	A	A	N/A	N/A	N/A	C	A	C	C	A	N/A	N/A	N/A	N/A	N/A	N/A	Sanger	SNP		incomplete	Historical+phenotype	manually checked
100647374	T		N/A	N/A	T	T	T	T	T	N/A	N/A	N/A	G	T	G	G	T	N/A	N/A	N/A	N/A	N/A	N/A	Sanger	SNP		incomplete	Historical+phenotype	manually checked
100648884	T		N/A	N/A	T	T	T	T	T	N/A	N/A	N/A	C	T	C	C	C	N/A	N/A	N/A	N/A	N/A	N/A	Sanger	SNP		incomplete	Historical+phenotype	manually checked
100649238	T		N/A	N/A	T	T	T	T	T	N/A	N/A	N/A	C	T	C	C	T	N/A	N/A	N/A	N/A	N/A	N/A	Sanger	SNP		incomplete	Historical+phenotype	manually checked
100649474	A		N/A	N/A	A	A	A	A	A	N/A	N/A	N/A	G	A	G	G	G	N/A	N/A	N/A	N/A	N/A	N/A	Sanger	SNP		incomplete	Historical+phenotype	manually checked
100663386	A		N/A	N/A	A	A	A	A	A	N/A	N/A	N/A	G	A	G	A	G	N/A	N/A	N/A	N/A	N/A	N/A	Sanger	SNP		incomplete	Historical+phenotype	manually checked
100663387	T		N/A	N/A	T	T	T	T	T	N/A	N/A	N/A	A	T	A	T	A	N/A	N/A	N/A	N/A	N/A	N/A	Sanger	SNP		incomplete	Historical+phenotype	manually checked
100664254	C		N/A	N/A	C	C	C	C	C	N/A	N/A	N/A	T	C	T	T	C	N/A	N/A	N/A	N/A	N/A	N/A	Sanger	SNP		incomplete	Historical+phenotype	manually checked
100669496	A		N/A	N/A	A	A	A	A	A	N/A	N/A	N/A	C	A	C	C	C	N/A	N/A	N/A	N/A	N/A	N/A	Sanger	SNP		incomplete	Historical+phenotype	manually checked
100669643	G		N/A	N/A	G	G	G	G	G	N/A	N/A	N/A	A	G	A	A	A	N/A	N/A	N/A	N/A	N/A	N/A	Sanger	SNP		incomplete	Historical+phenotype	manually checked
100670253	A		N/A	N/A	A	A	A	A	A	N/A	N/A	N/A	C	A	C	A	A	N/A	N/A	N/A	N/A	N/A	N/A	Sanger	SNP		incomplete	Historical+phenotype	manually checked
100674120	C		N/A	N/A	C	C	C	C	C	N/A	N/A	N/A	T	C	T	C	C	N/A	N/A	N/A	N/A	N/A	N/A	Sanger	SNP		incomplete	Historical+phenotype	manually checked
100678141	T		N/A	N/A	T	T	T	T	T	N/A	N/A	N/A	G	T	G	T	G	N/A	N/A	N/A	N/A	N/A	N/A	Sanger	SNP		incomplete	Historical+phenotype	manually checked
100688948	C		N/A	N/A	C	C	C	C	C	N/A	N/A	N/A	G	C	G	C	C	N/A	N/A	N/A	N/A	N/A	N/A	Sanger	SNP		incomplete	Historical+phenotype	manually checked
100689928	G		N/A	N/A	G	G	G	G	G	N/A	N/A	N/A	A	G	A	G	G	N/A	N/A	N/A	N/A	N/A	N/A	Sanger	SNP		incomplete	Historical+phenotype	manually checked
100690418	A		N/A	N/A	A	A	A	A	A	N/A	N/A	N/A	G	A	G	A	A	N/A	N/A	N/A	N/A	N/A	N/A	Sanger	SNP		incomplete	Historical+phenotype	manually checked
100692047	C		N/A	N/A	C	C	C	C	C	N/A	N/A	N/A	g	C	g	C	C	N/A	N/A	N/A	N/A	N/A	N/A	Sanger	SNP		incomplete	Historical+phenotype	manually checked
