# Supplementary material for: Genetic Architecture of Skewed X Inactivation in the Laboratory Mouse
Source: PLoS Genet. 2013 Oct 3;9(10):e1003853. doi: 10.1371/journal.pgen.1003853 (PMC3789830; doi:10.1371/journal.pgen.1003853)
Supplement: Table S5 — MegaMUGA probe information. Summarized in this table are the 10 MegaMUGA probes used in the principal component analysis. Shown are the probe names, sequences and ranking according to how much each probe contributes to each principal component. (CSV) [file pgen.1003853.s009.csv]

Probe name	Sequence	Position (mm9 Build 37)	PCV1	Rank1	PCV2	Rank2	PCV3	Rank3	SD1	SD2	SD3	SD4	SD5		SD1	SD2	SD3	SD4	SD5
UNC200028921.x	TGCACTTTCTCCCGCTGCTACCTCAGTTTGCTGCCAAAGAGCTGCCAGGGCTTTCTTTTCTCTCCCCTGCACCTGTTTCTAGACCAATGAGCTTGGTCC[T/C]CTCATACAACTTCCATGGCAACCTTGTGGCTCCTCTGTGACCCATACTGACCCCCCAGTGACCCCTGTTCTTCCCTGTAATCGCCCAGTGACTCCTGCGA	100062816	0.075305	12	-0.13603	12	-0.04516	15					22446
UNC200028921.y	TGCACTTTCTCCCGCTGCTACCTCAGTTTGCTGCCAAAGAGCTGCCAGGGCTTTCTTTTCTCTCCCCTGCACCTGTTTCTAGACCAATGAGCTTGGTCC[T/C]CTCATACAACTTCCATGGCAACCTTGTGGCTCCTCTGTGACCCATACTGACCCCCCAGTGACCCCTGTTCTTCCCTGTAATCGCCCAGTGACTCCTGCGA	100062816	0.018192	15	0.081997	14	-0.18142	7
UNC31158973.x	[T/G]GGTGGTGGAGCTTGCTGCTCAATCGTTCTGCCACGCCCACTGCTGGAGCC	99971266	0.015932	16	-0.026549	16	-0.018492	18			11720
UNC31158973.y	[T/G]GGTGGTGGAGCTTGCTGCTCAATCGTTCTGCCACGCCCACTGCTGGAGCC	99971266	-0.003868	18	0.025469	17	0.01759	19
UNC31159285.x	[T/C]ATGGGACCAGATGAGCAAAGACAGGTGTGGGGTTGGGGGCAAACTTGGTC	100025994	0.064732	14	0.224796	8	-0.248758	3							1791	1791	1791	1791	1791
UNC31159285.y	[T/C]ATGGGACCAGATGAGCAAAGACAGGTGTGGGGTTGGGGGCAAACTTGGTC	100025994	-0.002396	19	-0.01903	18	0.1027	11	21742	8932	29600	12697	-
UNC31159403.x	[T/C]GCCGCCTGCATGCTCTACAGAGAGAGTTCCAGGACAGCCAGGGCTGCACA	100064242	-0.101471	9	-0.148717	11	0.205282	6	20088	7297	27916	11005	23932
UNC31159403.y	[T/C]GCCGCCTGCATGCTCTACAGAGAGAGTTCCAGGACAGCCAGGGCTGCACA	100064242	0.237501	6	0.364256	3	-0.098832	12
UNC31159628.x	CTGAATTTCCCAACATAAGGATAGAAAAAATCTTGCAATTTTTTCAAATT[G/A]GGGACCACAAGAATATATAGATACATAAAAATGTGGATGTGTGGATGCTT	100111836	-0.585142	1	0.286473	4	-0.15838	8
UNC31159628.y	CTGAATTTCCCAACATAAGGATAGAAAAAATCTTGCAATTTTTTCAAATT[G/A]GGGACCACAAGAATATATAGATACATAAAAATGTGGATGTGTGGATGCTT	100111836	0.430314	2	-0.276628	5	-0.045955	14
XiB1.x	TAAAGAGGACAAGCACAGTGCATAGACCACACAGTTGGCTTTCAAACACG[T/G]	99951830	-0.069933	13	-0.114092	13	0.78509	1	23628	10876	31601	14798	28289			3217
XiB1.y	TAAAGAGGACAAGCACAGTGCATAGACCACACAGTTGGCTTTCAAACACG[T/G]	99951830	0.000564	20	0.005926	20	0.033563	17
XiD1.x	CTGCCTTCAAAAGTGCTGGGATTAAAATGATGAGCGAGCAATGCCCAGCC[T/G]	100023260	-0.244671	5	-0.207727	9	-0.12135	9	18430	6199	26040	9896	21855
XiD1.y	CTGCCTTCAAAAGTGCTGGGATTAAAATGATGAGCGAGCAATGCCCAGCC[T/G]	100023260	-0.00722	17	-0.006115	19	-0.01492	20
XiD2.x	GCTTCAACTGCTTCTGTCTATCCAGTGCTGGGATGAGAGACAAGTGATAG[T/G]	100023605	-0.420769	3	-0.446799	1	-0.107118	10	18782	6550	26411	10263	22346
XiD2.y	GCTTCAACTGCTTCTGTCTATCCAGTGCTGGGATGAGAGACAAGTGATAG[T/G]	100023605	0.146286	8	0.241725	7	0.034679	16
XiE1.x	AAAACACAGTGCCAAACAACTTCTAAGCTGTGTGTGGTCAAAAGGTTTGC[C/A]	100053971	-0.077803	10	0.202988	10	0.085225	13	11655	1330	17715	4411	13595						6324
XiE1.y	AAAACACAGTGCCAAACAACTTCTAAGCTGTGTGTGGTCAAAAGGTTTGC[C/A]	100053971	-0.173648	7	-0.261203	6	-0.212964	5
XiE2.x	CACAGAAATGGCATGGCACAAGAAAAATCCCTTTTTGGAGGTCTCCCAGG[C/A]	100054337	-0.07654	11	0.048647	15	-0.220128	4	11977	1446	18060	4734	13942						5975
XiE2.y	CACAGAAATGGCATGGCACAAGAAAAATCCCTTTTTGGAGGTCTCCCAGG[C/A]	100054337	0.299917	4	-0.427828	2	-0.258211	2
