# Supplementary material for: Genetic Architecture of Skewed X Inactivation in the Laboratory Mouse
Source: PLoS Genet. 2013 Oct 3;9(10):e1003853. doi: 10.1371/journal.pgen.1003853 (PMC3789830; doi:10.1371/journal.pgen.1003853)
Supplement: Table S6 — List of all mouse samples. This table lists each mouse samples used in this study (total of 327). We annotated haplotypes based on its association with mouse strains with known Xce alleles; we assigned the subspecific origin of the Xce candidate interval, whether the mouse is a classical inbred [65], wild-derived inbred, or wild-caught; and we assigned each classical strain to a subclass [42] and each wild-derived or wild-caught to a geographic origin. For each mouse sample, we list the haplotype based on 18 MDA genotypes, the name of the haplotype (i.e. a, b1, b2, etc), The letter “V” stands for variable intensity oligonucleotide (VINO) [51], the letter “H” stands for heterozygous, and the letter “N” stands for no call. (XLSX) [file pgen.1003853.s010.xlsx]

## Sheet: sheet1
Position				100022321	100024036	100034821	100091218	100092389	100098372	100098529	100098695	100099329	100099663	100100750	100102202	100112657	100172681	100178253	100183488	100185378
JAX-ID	haplotype name	Xce phenotype	inferred allele	JAX00716732	JAX00716733	JAX00182728	JAX00716738	JAX00716739	JAX00182729	JAX00716740	JAX00182730	JAX00716741	JAX00716742	JAX00716743	JAX00182731	JAX00716746	JAX00182735	JAX00182737	JAX00716748	JAX00716751	Subspecies	Population Name	haplotype	Geographic location
129P1/ReJ	a		a	C	C	C	C	G	A	C	A	A	C	C	T	G	T	C	T	C	domesticus	classical laboratory strain	CCCCGACAACCTGTCTC	Group 5
129P3/J	a		a	C	C	C	C	G	A	C	A	A	C	C	T	G	T	C	T	C	domesticus	classical laboratory strain	CCCCGACAACCTGTCTC	Group 5
129S1SvlmJ	a	a		C	C	C	C	G	A	C	A	A	C	C	T	G	T	C	T	C	domesticus	classical laboratory strain	CCCCGACAACCTGTCTC	Group 5
129S6	a		a	C	C	C	C	G	A	C	A	A	C	C	T	G	T	C	T	C	domesticus	classical laboratory strain	CCCCGACAACCTGTCTC	Group 5
129T2/SvEmsJ	a		a	C	C	C	C	G	A	C	A	A	C	C	T	G	T	C	T	C	domesticus	classical laboratory strain	CCCCGACAACCTGTCTC	Group 5
129X1/SvJ	a		a	C	C	C	C	G	A	C	A	A	C	C	T	G	T	C	T	C	domesticus	classical laboratory strain	CCCCGACAACCTGTCTC	Group 5
A/J	a	a		C	C	C	C	G	A	C	A	A	C	C	T	G	T	C	T	C	domesticus	classical laboratory strain	CCCCGACAACCTGTCTC	Group 1B
A/WySnJ	a		a	C	C	C	C	G	A	C	A	A	C	C	T	G	T	C	T	C	domesticus	classical laboratory strain	CCCCGACAACCTGTCTC	Group 1B
BALB/cByJ	a	a		C	C	C	C	G	A	C	A	A	C	C	T	G	T	C	T	C	domesticus	classical laboratory strain	CCCCGACAACCTGTCTC	Group 1B
BALB/cJ	a		a	C	C	C	C	G	A	C	A	A	C	C	T	G	T	C	T	C	domesticus	classical laboratory strain	CCCCGACAACCTGTCTC	Group 1B
BPN/3J	a		a	C	C	C	C	G	A	C	A	A	C	C	T	G	T	C	T	C	domesticus	classical laboratory strain	CCCCGACAACCTGTCTC	Group 5
BXSB/MpJ	a		a	C	C	C	C	G	A	C	A	A	C	C	T	G	T	C	T	C	domesticus	classical laboratory strain	CCCCGACAACCTGTCTC	Group 5
C3H/HeJ	a	a		C	C	C	C	G	A	C	A	A	C	C	T	G	T	C	T	C	domesticus	classical laboratory strain	CCCCGACAACCTGTCTC	Group 1A
C3HeB/FeJ	a		a	C	C	C	C	G	A	C	A	A	C	C	T	G	T	C	T	C	domesticus	classical laboratory strain	CCCCGACAACCTGTCTC	Group 1A
C57BLKS/J	a		a	C	C	C	C	G	A	C	A	A	C	C	T	G	T	C	T	C	domesticus	classical laboratory strain	CCCCGACAACCTGTCTC	Group 4
C57BR/cdJ	a		a	C	C	C	C	G	A	C	A	A	C	C	T	G	T	C	T	C	domesticus	classical laboratory strain	CCCCGACAACCTGTCTC	Group 4
C57L/J	a		a	C	C	C	C	G	A	C	A	A	C	C	T	G	T	C	T	C	domesticus	classical laboratory strain	CCCCGACAACCTGTCTC	Group 4
C58/J	a		a	C	C	C	C	G	A	C	A	A	C	C	T	G	T	C	T	C	domesticus	classical laboratory strain	CCCCGACAACCTGTCTC	Group 4
CBA/CaJ	a		a	C	C	C	C	G	A	C	A	A	C	C	T	G	T	C	T	C	domesticus	classical laboratory strain	CCCCGACAACCTGTCTC	Group 1A
CBA/J	a	a		C	C	C	C	G	A	C	A	A	C	C	T	G	T	C	T	C	domesticus	classical laboratory strain	CCCCGACAACCTGTCTC	Group 1A
CHMU/LeJ	a		a	C	C	C	C	G	A	C	A	A	C	C	T	G	T	C	T	C	domesticus	classical laboratory strain	CCCCGACAACCTGTCTC	Group 4
DDK/Pas	a	a	a	C	C	C	C	G	A	C	A	A	C	C	T	G	T	C	T	C	domesticus	classical laboratory strain	CCCCGACAACCTGTCTC	Group 3
DDY/JclSidSeyFrkJ	a		a	C	C	C	C	G	A	C	A	A	C	C	T	G	T	C	T	C	domesticus	classical laboratory strain	CCCCGACAACCTGTCTC	Group 3
DLS/LeJ	a		a	C	C	C	C	G	A	C	A	A	C	C	T	G	T	C	T	C	domesticus	classical laboratory strain	CCCCGACAACCTGTCTC	Group 1A
EL/SuzSeyFrkJ	a		a	C	C	C	C	G	A	C	A	A	C	C	T	G	T	C	T	C	domesticus	classical laboratory strain	CCCCGACAACCTGTCTC	Group 3
FVB/NJ	a		a	C	C	C	C	G	A	C	A	A	C	C	T	G	T	C	T	C	domesticus	classical laboratory strain	CCCCGACAACCTGTCTC	Group 2
HPG/BmJ	a		a	C	C	C	C	G	A	C	A	A	C	C	T	G	T	C	T	C	domesticus	classical laboratory strain	CCCCGACAACCTGTCTC	Group 1A
I/LnJ	a		a	C	C	C	C	G	A	C	A	A	C	C	T	G	T	C	T	C	domesticus	classical laboratory strain	CCCCGACAACCTGTCTC	Group 6
IBWSR2	a		a	C	C	C	C	G	A	C	A	A	C	C	T	G	T	C	T	C	domesticus	classical laboratory strain	CCCCGACAACCTGTCTC	Group 6
IHOT1	a		a	C	C	C	C	G	A	C	A	A	C	C	T	G	T	C	T	C	domesticus	classical laboratory strain	CCCCGACAACCTGTCTC	Group 6
IHOT2	a		a	C	C	C	C	G	A	C	A	A	C	C	T	G	T	C	T	C	domesticus	classical laboratory strain	CCCCGACAACCTGTCTC	Group 6
KK/HlJ	a		a	C	C	C	C	G	A	C	A	A	C	C	T	G	T	C	T	C	domesticus	classical laboratory strain	CCCCGACAACCTGTCTC	Group 3
LG/J	a		a	C	C	C	C	G	A	C	A	A	C	C	T	G	T	C	T	C	domesticus	classical laboratory strain	CCCCGACAACCTGTCTC	Group 1A
LP/J	a		a	C	C	C	C	G	A	C	A	A	C	C	T	G	T	C	T	C	domesticus	classical laboratory strain	CCCCGACAACCTGTCTC	Group 5
LT/SvEiJ	a		a	C	C	C	C	G	A	C	A	A	C	C	T	G	T	C	T	C	domesticus	classical laboratory strain	CCCCGACAACCTGTCTC	Group 4
MRL/MpJ	a		a	C	C	C	C	G	A	C	A	A	C	C	T	G	T	C	T	C	domesticus	classical laboratory strain	CCCCGACAACCTGTCTC	Group 1A
NU/J	a		a	C	C	C	C	G	A	C	A	A	C	C	T	G	T	C	T	C	domesticus	classical laboratory strain	CCCCGACAACCTGTCTC	Group 2
PN/nBSwUmabJ	a		a	C	C	C	C	G	A	C	A	A	C	C	T	G	T	C	T	C	domesticus	classical laboratory strain	CCCCGACAACCTGTCTC	Group 2
RHJ/LeJ	a		a	C	C	C	C	G	A	C	A	A	C	C	T	G	T	C	T	C	domesticus	classical laboratory strain	CCCCGACAACCTGTCTC	Group 1B
RIIIS/J	a		a	C	C	C	C	G	A	C	A	A	C	C	T	G	T	C	T	C	domesticus	classical laboratory strain	CCCCGACAACCTGTCTC	Group 2
RSV/LeJ	a		a	C	C	C	C	G	A	C	A	A	C	C	T	G	T	C	T	C	domesticus	classical laboratory strain	CCCCGACAACCTGTCTC	Group 1A
SB/LeJ	a		a	C	C	C	C	G	A	C	A	A	C	C	T	G	T	C	T	C	domesticus	classical laboratory strain	CCCCGACAACCTGTCTC	Group 5
SEC/1GnLeJ	a		a	C	C	C	C	G	A	C	A	A	C	C	T	G	T	C	T	C	domesticus	classical laboratory strain	CCCCGACAACCTGTCTC	Group 1B
SEC/1ReJ	a		a	C	C	C	C	G	A	C	A	A	C	C	T	G	T	C	T	C	domesticus	classical laboratory strain	CCCCGACAACCTGTCTC	Group 1B
SM/J	a		a	C	C	C	C	G	A	C	A	A	C	C	T	G	T	C	T	C	domesticus	classical laboratory strain	CCCCGACAACCTGTCTC	Group 1A
SSL/LeJ	a		a	C	C	C	C	G	A	C	A	A	C	C	T	G	T	C	T	C	domesticus	classical laboratory strain	CCCCGACAACCTGTCTC	Group 4
ST/bJ	a		a	C	C	C	C	G	A	C	A	A	C	C	T	G	T	C	T	C	domesticus	classical laboratory strain	CCCCGACAACCTGTCTC	Group 2
STX/Le	a		a	C	C	C	C	G	A	C	A	A	C	C	T	G	T	C	T	C	domesticus	classical laboratory strain	CCCCGACAACCTGTCTC	Group 1A
SWR/J	a		a	C	C	C	C	G	A	C	A	A	C	C	T	G	T	C	T	C	domesticus	classical laboratory strain	CCCCGACAACCTGTCTC	Group 2
TALLYHO/JngJ	a		a	C	C	C	C	G	A	C	A	A	C	C	T	G	T	C	T	C	domesticus	classical laboratory strain	CCCCGACAACCTGTCTC	Group 2
TSJ/LeJ	a		a	C	C	C	C	G	A	C	A	A	C	C	T	G	T	C	T	C	domesticus	classical laboratory strain	CCCCGACAACCTGTCTC	Group 1B
22MO	b1		b	C	C	T	C	G	G	C	C	A	T	C	A	G	T	C	T	C	domesticus	wild-derived laboratory strain	CCTCGGCCATCAGTCTC	TN
AEJ/GnLeJ	b1		b	C	C	T	C	G	G	C	C	A	T	C	A	G	T	C	T	C	domesticus	classical laboratory strain	CCTCGGCCATCAGTCTC	Group 4
AEJ/GnRk	b1		b	C	C	T	C	G	G	C	C	A	T	C	A	G	T	C	T	C	domesticus	classical laboratory strain	CCTCGGCCATCAGTCTC	Group 4
AKR/J	b1	b		C	C	T	C	G	G	C	C	A	T	C	A	G	T	C	T	C	domesticus	classical laboratory strain	CCTCGGCCATCAGTCTC	Group 1A
ALR/LtJ	b1		b	C	C	T	C	G	G	C	C	A	T	C	A	G	T	C	T	C	domesticus	classical laboratory strain	CCTCGGCCATCAGTCTC	Group 2
ALS/LtJ	b1	b		C	C	T	C	G	G	C	C	A	T	C	A	G	T	C	T	C	domesticus	classical laboratory strain	CCTCGGCCATCAGTCTC	Group 2
BDP/J	b1		b	C	C	T	C	G	G	C	C	A	T	C	A	G	T	C	T	C	domesticus	classical laboratory strain	CCTCGGCCATCAGTCTC	Group 1B
BPH/2J	b1		b	C	C	T	C	G	G	C	C	A	T	C	A	G	T	C	T	C	domesticus	classical laboratory strain	CCTCGGCCATCAGTCTC	Group 5
BPL/1J	b1		b	C	C	T	C	G	G	C	C	A	T	C	A	G	T	C	T	C	domesticus	classical laboratory strain	CCTCGGCCATCAGTCTC	Group 5
BTBR T<+>tf/J	b1		b	C	C	T	C	G	G	C	C	A	T	C	A	G	T	C	T	C	domesticus	classical laboratory strain	CCTCGGCCATCAGTCTC	Group 5
BUB/BnJ	b1		b	C	C	T	C	G	G	C	C	A	T	C	A	G	T	C	T	C	domesticus	classical laboratory strain	CCTCGGCCATCAGTCTC	Group 2
C57BL/10J	b1		b	C	C	T	C	G	G	C	C	A	T	C	A	G	T	C	T	C	domesticus	classical laboratory strain	CCTCGGCCATCAGTCTC	Group 4
C57BL/10ScNJ	b1		b	C	C	T	C	G	G	C	C	A	T	C	A	G	T	C	T	C	domesticus	classical laboratory strain	CCTCGGCCATCAGTCTC	Group 4
C57BL/10ScSnJ	b1		b	C	C	T	C	G	G	C	C	A	T	C	A	G	T	C	T	C	domesticus	classical laboratory strain	CCTCGGCCATCAGTCTC	Group 4
C57BL/6CR	b1		b	C	C	T	C	G	G	C	C	A	T	C	A	G	T	C	T	C	domesticus	classical laboratory strain	CCTCGGCCATCAGTCTC	Group 4
C57BL/6J	b1	b		C	C	T	C	G	G	C	C	A	T	C	A	G	T	C	T	C	domesticus	classical laboratory strain	CCTCGGCCATCAGTCTC	Group 4
C57BL/6NCI	b1		b	C	C	T	C	G	G	C	C	A	T	C	A	G	T	C	T	C	domesticus	classical laboratory strain	CCTCGGCCATCAGTCTC	Group 4
C57BL/6Tc	b1		b	C	C	T	C	G	G	C	C	A	T	C	A	G	T	C	T	C	domesticus	classical laboratory strain	CCTCGGCCATCAGTCTC	Group 4
DBA/1J	b1	b		C	C	T	C	G	G	C	C	A	T	C	A	G	T	C	T	C	domesticus	classical laboratory strain	CCTCGGCCATCAGTCTC	Group 6
DBA/1LacJ	b1		b	C	C	T	C	G	G	C	C	A	T	C	A	G	T	C	T	C	domesticus	classical laboratory strain	CCTCGGCCATCAGTCTC	Group 6
DBA/2DeJ	b1		b	C	C	T	C	G	G	C	C	A	T	C	A	G	T	C	T	C	domesticus	classical laboratory strain	CCTCGGCCATCAGTCTC	Group 6
DBA/2HaSmnJ	b1		b	C	C	T	C	G	G	C	C	A	T	C	A	G	T	C	T	C	domesticus	classical laboratory strain	CCTCGGCCATCAGTCTC	Group 6
DBA/2J	b1	b		C	C	T	C	G	G	C	C	A	T	C	A	G	T	C	T	C	domesticus	classical laboratory strain	CCTCGGCCATCAGTCTC	Group 6
DCP	b1		b	C	C	T	C	G	G	C	C	A	T	C	A	G	T	C	T	C	domesticus	wild-derived laboratory strain	CCTCGGCCATCAGTCTC	CY
DDO	b1		b	C	C	T	C	G	G	C	C	A	T	C	A	G	T	C	T	C	domesticus	wild-derived laboratory strain	CCTCGGCCATCAGTCTC	DK
DEB	b1		b	C	C	T	C	G	G	C	C	A	T	C	A	G	T	C	T	C	domesticus	wild-derived laboratory strain	CCTCGGCCATCAGTCTC	ES
DJO	b1		b	C	C	T	C	G	G	C	C	A	T	C	A	G	T	C	T	C	domesticus	wild-derived laboratory strain	CCTCGGCCATCAGTCTC	IT
DK.MAL_DKWE.34_433X_M	b1		b	C	C	T	C	G	G	C	C	A	T	C	A	G	T	C	T	C	domesticus	wild caught	CCTCGGCCATCAGTCTC	DK
DK.SHA_DKEA.34_432S_F	b1		b	C	C	T	C	G	G	C	C	A	T	C	A	G	T	C	T	C	domesticus	wild caught	CCTCGGCCATCAGTCTC	DK
DK.TOR_DKSL.38_422S_F	b1		b	C	C	T	C	G	G	C	C	A	T	C	A	G	T	C	T	C	domesticus	wild caught	CCTCGGCCATCAGTCTC	DK
DK.VOR_DKOD.36_428X_F	b1		b	C	C	T	C	G	G	C	C	A	T	C	A	G	T	C	T	C	domesticus	wild caught	CCTCGGCCATCAGTCTC	DK
Farallon_114	b1		b	C	C	T	C	G	G	C	C	A	T	C	A	G	T	C	T	C	domesticus	wild caught	CCTCGGCCATCAGTCTC	US
Farallon_115	b1		b	C	C	T	C	G	G	C	C	A	T	C	A	G	T	C	T	C	domesticus	wild caught	CCTCGGCCATCAGTCTC	US
Farallon_118	b1		b	C	C	T	C	G	G	C	C	A	T	C	A	G	T	C	T	C	domesticus	wild caught	CCTCGGCCATCAGTCTC	US
Farallon_119	b1		b	C	C	T	C	G	G	C	C	A	T	C	A	G	T	C	T	C	domesticus	wild caught	CCTCGGCCATCAGTCTC	US
Farallon_120	b1		b	C	C	T	C	G	G	C	C	A	T	C	A	G	T	C	T	C	domesticus	wild caught	CCTCGGCCATCAGTCTC	US
Farallon_121	b1		b	C	C	T	C	G	G	C	C	A	T	C	A	G	T	C	T	C	domesticus	wild caught	CCTCGGCCATCAGTCTC	US
Farallon_123	b1		b	C	C	T	C	G	G	C	C	A	T	C	A	G	T	C	T	C	domesticus	wild caught	CCTCGGCCATCAGTCTC	US
Farallon_124	b1		b	C	C	T	C	G	G	C	C	A	T	C	A	G	T	C	T	C	domesticus	wild caught	CCTCGGCCATCAGTCTC	US
Farallon_125	b1		b	C	C	T	C	G	G	C	C	A	T	C	A	G	T	C	T	C	domesticus	wild caught	CCTCGGCCATCAGTCTC	US
Farallon_127	b1		b	C	C	T	C	G	G	C	C	A	T	C	A	G	T	C	T	C	domesticus	wild caught	CCTCGGCCATCAGTCTC	US
Farallon_129	b1		b	C	C	T	C	G	G	C	C	A	T	C	A	G	T	C	T	C	domesticus	wild caught	CCTCGGCCATCAGTCTC	US
Farallon_131	b1		b	C	C	T	C	G	G	C	C	A	T	C	A	G	T	C	T	C	domesticus	wild caught	CCTCGGCCATCAGTCTC	US
Farallon_132	b1		b	C	C	T	C	G	G	C	C	A	T	C	A	G	T	C	T	C	domesticus	wild caught	CCTCGGCCATCAGTCTC	US
Farallon_135	b1		b	C	C	T	C	G	G	C	C	A	T	C	A	G	T	C	T	C	domesticus	wild caught	CCTCGGCCATCAGTCTC	US
Farallon_137	b1		b	C	C	T	C	G	G	C	C	A	T	C	A	G	T	C	T	C	domesticus	wild caught	CCTCGGCCATCAGTCTC	US
Farallon_139	b1		b	C	C	T	C	G	G	C	C	A	T	C	A	G	T	C	T	C	domesticus	wild caught	CCTCGGCCATCAGTCTC	US
FR:ASM_FBIS:34_364_F	b1		b	C	C	T	C	G	G	C	C	A	T	C	A	G	T	C	T	C	domesticus	wild caught	CCTCGGCCATCAGTCTC	FR
FR:FSM_BBEL:37_363_M	b1		b	C	C	T	C	G	G	C	C	A	T	C	A	G	T	C	T	C	domesticus	wild caught	CCTCGGCCATCAGTCTC	FR
FR:SSM_FBIS:37_360_M	b1		b	C	C	T	C	G	G	C	C	A	T	C	A	G	T	C	T	C	domesticus	wild caught	CCTCGGCCATCAGTCTC	FR
ICOLD2	b1		b	C	C	T	C	G	G	C	C	A	T	C	A	G	T	C	T	C	domesticus	classical laboratory strain	CCTCGGCCATCAGTCTC	Group 6
ILS	b1		b	C	C	T	C	G	G	C	C	A	T	C	A	G	T	C	T	C	domesticus	classical laboratory strain	CCTCGGCCATCAGTCTC	Group 6
ISS	b1		b	C	C	T	C	G	G	C	C	A	T	C	A	G	T	C	T	C	domesticus	classical laboratory strain	CCTCGGCCATCAGTCTC	Group 6
IT.LGC_STND.40_106U_F	b1		b	C	C	T	C	G	G	C	C	A	T	C	A	G	T	C	T	C	domesticus	wild caught	CCTCGGCCATCAGTCTC	IT
IT.LGE_ICRE.22_001U_F	b1		b	C	C	T	C	G	G	C	C	A	T	C	A	G	T	C	T	C	domesticus	wild caught	CCTCGGCCATCAGTCTC	IT
IT.LGE_ICRE.25_058U_F	b1		b	C	C	T	C	G	G	C	C	A	T	C	A	G	T	C	T	C	domesticus	wild caught	CCTCGGCCATCAGTCTC	IT
IT.LGF_ICRE.22_002U_F	b1		b	C	C	T	C	G	G	C	C	A	T	C	A	G	T	C	T	C	domesticus	wild caught	CCTCGGCCATCAGTCTC	IT
IT.LGG_STND.40_120U_F	b1		b	C	C	T	C	G	G	C	C	A	T	C	A	G	T	C	T	C	domesticus	wild caught	CCTCGGCCATCAGTCTC	IT
IT.LGH_STND.40_117U_F	b1		b	C	C	T	C	G	G	C	C	A	T	C	A	G	T	C	T	C	domesticus	wild caught	CCTCGGCCATCAGTCTC	IT
IT.LGI_STND.40_140U_F	b1		b	C	C	T	C	G	G	C	C	A	T	C	A	G	T	C	T	C	domesticus	wild caught	CCTCGGCCATCAGTCTC	IT
IT.LGJ_STND.40_127U_F	b1		b	C	C	T	C	G	G	C	C	A	T	C	A	G	T	C	T	C	domesticus	wild caught	CCTCGGCCATCAGTCTC	IT
IT.LGL_ICRE.22_003U_F	b1		b	C	C	T	C	G	G	C	C	A	T	C	A	G	T	C	T	C	domesticus	wild caught	CCTCGGCCATCAGTCTC	IT
IT.LGL_ICRE.23_038U_F	b1		b	C	C	T	C	G	G	C	C	A	T	C	A	G	T	C	T	C	domesticus	wild caught	CCTCGGCCATCAGTCTC	IT
IT.LGM_ICRE.28_068U_F	b1		b	C	C	T	C	G	G	C	C	A	T	C	A	G	T	C	T	C	domesticus	wild caught	CCTCGGCCATCAGTCTC	IT
IT.LGN_ICRE.22_005U_F	b1		b	C	C	T	C	G	G	C	C	A	T	C	A	G	T	C	T	C	domesticus	wild caught	CCTCGGCCATCAGTCTC	IT
IT.LGO_ICRE.23_040U_F	b1		b	C	C	T	C	G	G	C	C	A	T	C	A	G	T	C	T	C	domesticus	wild caught	CCTCGGCCATCAGTCTC	IT
IT.LGQ_ICRE.22_010U_F	b1		b	C	C	T	C	G	G	C	C	A	T	C	A	G	T	C	T	C	domesticus	wild caught	CCTCGGCCATCAGTCTC	IT
IT.LGQ_ICRE.22_015U_F	b1		b	C	C	T	C	G	G	C	C	A	T	C	A	G	T	C	T	C	domesticus	wild caught	CCTCGGCCATCAGTCTC	IT
IT.LGS_ICRE.22_026U_F	b1		b	C	C	T	C	G	G	C	C	A	T	C	A	G	T	C	T	C	domesticus	wild caught	CCTCGGCCATCAGTCTC	IT
IT.LGU_STND.40_148U_F	b1		b	C	C	T	C	G	G	C	C	A	T	C	A	G	T	C	T	C	domesticus	wild caught	CCTCGGCCATCAGTCTC	IT
IT.LGV_ICRE.22_028U_F	b1		b	C	C	T	C	G	G	C	C	A	T	C	A	G	T	C	T	C	domesticus	wild caught	CCTCGGCCATCAGTCTC	IT
IT.LGV_ICRE.25_063U_F	b1		b	C	C	T	C	G	G	C	C	A	T	C	A	G	T	C	T	C	domesticus	wild caught	CCTCGGCCATCAGTCTC	IT
IT.LGW_ICRE.23_047U_F	b1		b	C	C	T	C	G	G	C	C	A	T	C	A	G	T	C	T	C	domesticus	wild caught	CCTCGGCCATCAGTCTC	IT
IT.LIP_ILIP.26_405U_M	b1		b	C	C	T	C	G	G	C	C	A	T	C	A	G	T	C	T	C	domesticus	wild caught	CCTCGGCCATCAGTCTC	IT
IT.LMB_ICDE.22_327U_M	b1		b	C	C	T	C	G	G	C	C	A	T	C	A	G	T	C	T	C	domesticus	wild caught	CCTCGGCCATCAGTCTC	IT
IT.MAT_ICBO.22_337U_F	b1		b	C	C	T	C	G	G	C	C	A	T	C	A	G	T	C	T	C	domesticus	wild caught	CCTCGGCCATCAGTCTC	IT
IT.PIE_IACR.24_323U_M	b1		b	C	C	T	C	G	G	C	C	A	T	C	A	G	T	C	T	C	domesticus	wild caught	CCTCGGCCATCAGTCTC	IT
IT.SLO_ICDE.22_319U_M	b1		b	C	C	T	C	G	G	C	C	A	T	C	A	G	T	C	T	C	domesticus	wild caught	CCTCGGCCATCAGTCTC	IT
IT.SOB_ILVC.22_193U_F	b1		b	C	C	T	C	G	G	C	C	A	T	C	A	G	T	C	T	C	domesticus	wild caught	CCTCGGCCATCAGTCTC	IT
IT.SOB_ILVC.22_196U_F	b1		b	C	C	T	C	G	G	C	C	A	T	C	A	G	T	C	T	C	domesticus	wild caught	CCTCGGCCATCAGTCTC	IT
IT.SOC_STND.40_161U_F	b1		b	C	C	T	C	G	G	C	C	A	T	C	A	G	T	C	T	C	domesticus	wild caught	CCTCGGCCATCAGTCTC	IT
IT.SOD_STND.40_169U_F	b1		b	C	C	T	C	G	G	C	C	A	T	C	A	G	T	C	T	C	domesticus	wild caught	CCTCGGCCATCAGTCTC	IT
IT.SOE_CHPO.26_180U_F	b1		b	C	C	T	C	G	G	C	C	A	T	C	A	G	T	C	T	C	domesticus	wild caught	CCTCGGCCATCAGTCTC	IT
IT.SOE_CHPO.26_182U_F	b1		b	C	C	T	C	G	G	C	C	A	T	C	A	G	T	C	T	C	domesticus	wild caught	CCTCGGCCATCAGTCTC	IT
IT.SOE_CHPO.26_183U_F	b1		b	C	C	T	C	G	G	C	C	A	T	C	A	G	T	C	T	C	domesticus	wild caught	CCTCGGCCATCAGTCTC	IT
IT.SOE_CHPO.26_184U_M	b1		b	C	C	T	C	G	G	C	C	A	T	C	A	G	T	C	T	C	domesticus	wild caught	CCTCGGCCATCAGTCTC	IT
IT.SOF_IUVA.24_185U_F	b1		b	C	C	T	C	G	G	C	C	A	T	C	A	G	T	C	T	C	domesticus	wild caught	CCTCGGCCATCAGTCTC	IT
IT.SOF_IUVA.24_187U_F	b1		b	C	C	T	C	G	G	C	C	A	T	C	A	G	T	C	T	C	domesticus	wild caught	CCTCGGCCATCAGTCTC	IT
IT.SOG_STND.40_158U_F	b1		b	C	C	T	C	G	G	C	C	A	T	C	A	G	T	C	T	C	domesticus	wild caught	CCTCGGCCATCAGTCTC	IT
IT.SOI_IUVA.24_190U_F	b1		b	C	C	T	C	G	G	C	C	A	T	C	A	G	T	C	T	C	domesticus	wild caught	CCTCGGCCATCAGTCTC	IT
IT.SOK_STND.40_171U_F	b1		b	C	C	T	C	G	G	C	C	A	T	C	A	G	T	C	T	C	domesticus	wild caught	CCTCGGCCATCAGTCTC	IT
IT.SOK_STND.40_175U_F	b1		b	C	C	T	C	G	G	C	C	A	T	C	A	G	T	C	T	C	domesticus	wild caught	CCTCGGCCATCAGTCTC	IT
IT.SOL_ILVC.22_199U_M	b1		b	C	C	T	C	G	G	C	C	A	T	C	A	G	T	C	T	C	domesticus	wild caught	CCTCGGCCATCAGTCTC	IT
IT.SOL_ILVC.22_200U_F	b1		b	C	C	T	C	G	G	C	C	A	T	C	A	G	T	C	T	C	domesticus	wild caught	CCTCGGCCATCAGTCTC	IT
IT.VUL_IVUL.26_400U_F	b1		b	C	C	T	C	G	G	C	C	A	T	C	A	G	T	C	T	C	domesticus	wild caught	CCTCGGCCATCAGTCTC	IT
JE/LeJ	b1		b	C	C	T	C	G	G	C	C	A	T	C	A	G	T	C	T	C	domesticus	classical laboratory strain	CCTCGGCCATCAGTCTC	Group 4
KCT222	b1		b	C	C	T	C	G	G	C	C	A	T	C	A	G	T	C	T	C	domesticus	wild caught	CCTCGGCCATCAGTCTC	DE
MWN1026	b1		b	C	C	T	C	G	G	C	C	A	T	C	A	G	T	C	T	C	domesticus	wild caught	CCTCGGCCATCAGTCTC	IT
MWN1030	b1		b	C	C	T	C	G	G	C	C	A	T	C	A	G	T	C	T	C	domesticus	wild caught	CCTCGGCCATCAGTCTC	IT
MWN1106	b1		b	C	C	T	C	G	G	C	C	A	T	C	A	G	T	C	T	C	domesticus	wild caught	CCTCGGCCATCAGTCTC	IT
MWN1194	b1		b	C	C	T	C	G	G	C	C	A	T	C	A	G	T	C	T	C	domesticus	wild caught	CCTCGGCCATCAGTCTC	GR
MWN1214	b1		b	C	C	T	C	G	G	C	C	A	T	C	A	G	T	C	T	C	domesticus	wild caught	CCTCGGCCATCAGTCTC	IT
MWN1279	b1		b	C	C	T	C	G	G	C	C	A	T	C	A	G	T	C	T	C	domesticus	wild caught	CCTCGGCCATCAGTCTC	ES
NOD/ShiLtJ	b1		b	C	C	T	C	G	G	C	C	A	T	C	A	G	T	C	T	C	domesticus	classical laboratory strain	CCTCGGCCATCAGTCTC	Group 2
NON/ShiLtJ	b1		b	C	C	T	C	G	G	C	C	A	T	C	A	G	T	C	T	C	domesticus	classical laboratory strain	CCTCGGCCATCAGTCTC	Group 3
NONcNZO10/LtJ	b1		b	C	C	T	C	G	G	C	C	A	T	C	A	G	T	C	T	C	domesticus	classical laboratory strain	CCTCGGCCATCAGTCTC	Group 3
NONcNZO5/LtJ	b1		b	C	C	T	C	G	G	C	C	A	T	C	A	G	T	C	T	C	domesticus	classical laboratory strain	CCTCGGCCATCAGTCTC	Group 3
NOR/LtJ	b1		b	C	C	T	C	G	G	C	C	A	T	C	A	G	T	C	T	C	domesticus	classical laboratory strain	CCTCGGCCATCAGTCTC	Group 2
NZB/BlNJ	b1		b	C	C	T	C	G	G	C	C	A	T	C	A	G	T	C	T	C	domesticus	classical laboratory strain	CCTCGGCCATCAGTCTC	Group 3
NZL/LtJ	b1		b	C	C	T	C	G	G	C	C	A	T	C	A	G	T	C	T	C	domesticus	classical laboratory strain	CCTCGGCCATCAGTCTC	Group 3
NZM2410/J	b1		b	C	C	T	C	G	G	C	C	A	T	C	A	G	T	C	T	C	domesticus	classical laboratory strain	CCTCGGCCATCAGTCTC	Group 3
NZO/HlLtJ	b1		b	C	C	T	C	G	G	C	C	A	T	C	A	G	T	C	T	C	domesticus	classical laboratory strain	CCTCGGCCATCAGTCTC	Group 3
NZW/LacJ	b1		b	C	C	T	C	G	G	C	C	A	T	C	A	G	T	C	T	C	domesticus	classical laboratory strain	CCTCGGCCATCAGTCTC	Group 3
P/J	b1		b	C	C	T	C	G	G	C	C	A	T	C	A	G	T	C	T	C	domesticus	classical laboratory strain	CCTCGGCCATCAGTCTC	Group 1B
PERA/EiJ	b1	b		C	C	T	C	G	G	C	C	A	T	C	A	G	T	C	T	C	domesticus	wild-derived laboratory strain	CCTCGGCCATCAGTCTC	PE
PERC/EiJ	b1		b	C	C	T	C	G	G	C	C	A	T	C	A	G	T	C	T	C	domesticus	wild-derived laboratory strain	CCTCGGCCATCAGTCTC	PE
PL/J	b1		b	C	C	T	C	G	G	C	C	A	T	C	A	G	T	C	T	C	domesticus	classical laboratory strain	CCTCGGCCATCAGTCTC	Group 1A
RBA/DnJ	b1		b	C	C	T	C	G	G	C	C	A	T	C	A	G	T	C	T	C	domesticus	wild-derived laboratory strain	CCTCGGCCATCAGTCTC	CH
RDS12763	b1		b	C	C	T	C	G	G	C	C	A	T	C	A	G	T	C	T	C	domesticus	wild caught	CCTCGGCCATCAGTCTC	DE
RF/J	b1		b	C	C	T	C	G	G	C	C	A	T	C	A	G	T	C	T	C	domesticus	classical laboratory strain	CCTCGGCCATCAGTCTC	Group 1A
SEA/GnJ	b1		b	C	C	T	C	G	G	C	C	A	T	C	A	G	T	C	T	C	domesticus	classical laboratory strain	CCTCGGCCATCAGTCTC	Group 1B
SH1/LeJ	b1		b	C	C	T	C	G	G	C	C	A	T	C	A	G	T	C	T	C	domesticus	classical laboratory strain	CCTCGGCCATCAGTCTC	Group 1A
SI/Col Tyrp1 Dnahc11/J	b1		b	C	C	T	C	G	G	C	C	A	T	C	A	G	T	C	T	C	domesticus	classical laboratory strain	CCTCGGCCATCAGTCTC	Group 1A
SJL/Bm	b1		b	C	C	T	C	G	G	C	C	A	T	C	A	G	T	C	T	C	domesticus	classical laboratory strain	CCTCGGCCATCAGTCTC	Group 2
SJL/J	b1	b		C	C	T	C	G	G	C	C	A	T	C	A	G	T	C	T	C	domesticus	classical laboratory strain	CCTCGGCCATCAGTCTC	Group 2
STLT	b1		b	C	C	T	C	G	G	C	C	A	T	C	A	G	T	C	T	C	domesticus	wild-derived laboratory strain	CCTCGGCCATCAGTCTC	DE
STRA	b1		b	C	C	T	C	G	G	C	C	A	T	C	A	G	T	C	T	C	domesticus	wild-derived laboratory strain	CCTCGGCCATCAGTCTC	DE
STRB	b1		b	C	C	T	C	G	G	C	C	A	T	C	A	G	T	C	T	C	domesticus	wild-derived laboratory strain	CCTCGGCCATCAGTCTC	DE
TIRANO/EiJ	b1	b		C	C	T	C	G	G	C	C	A	T	C	A	G	T	C	T	C	domesticus	wild-derived laboratory strain	CCTCGGCCATCAGTCTC	IT
TKDU/DnJ	b1		b	C	C	T	C	G	G	C	C	A	T	C	A	G	T	C	T	C	domesticus	classical laboratory strain	CCTCGGCCATCAGTCTC	Group 1B
TN.MPA_TUMO.22_418K_F	b1		b	C	C	T	C	G	G	C	C	A	T	C	A	G	T	C	T	C	domesticus	wild caught	CCTCGGCCATCAGTCTC	TN
TN.MPA_TUMO.22_419K_M	b1		b	C	C	T	C	G	G	C	C	A	T	C	A	G	T	C	T	C	domesticus	wild caught	CCTCGGCCATCAGTCTC	TN
TU.DEN_TRDE.38_261U_F	b1		b	C	C	T	C	G	G	C	C	A	T	C	A	G	T	C	T	C	domesticus	wild caught	CCTCGGCCATCAGTCTC	TU
TU.DEN_TRDE.39_260U_M	b1		b	C	C	T	C	G	G	C	C	A	T	C	A	G	T	C	T	C	domesticus	wild caught	CCTCGGCCATCAGTCTC	TU
TU.EDC_STND.40_232U_M	b1		b	C	C	T	C	G	G	C	C	A	T	C	A	G	T	C	T	C	domesticus	wild caught	CCTCGGCCATCAGTCTC	TU
TU.SIL_STND.40_238U_M	b1		b	C	C	T	C	G	G	C	C	A	T	C	A	G	T	C	T	C	domesticus	wild caught	CCTCGGCCATCAGTCTC	TU
UK.BAR_UKJO.36_266U_M	b1		b	C	C	T	C	G	G	C	C	A	T	C	A	G	T	C	T	C	domesticus	wild caught	CCTCGGCCATCAGTCTC	UK
UK.BAR_UKJO.36_271U_F	b1		b	C	C	T	C	G	G	C	C	A	T	C	A	G	T	C	T	C	domesticus	wild caught	CCTCGGCCATCAGTCTC	UK
UK.BRO_STND.40_276U_M	b1		b	C	C	T	C	G	G	C	C	A	T	C	A	G	T	C	T	C	domesticus	wild caught	CCTCGGCCATCAGTCTC	UK
UK.CRA_STND.40_273U_M	b1		b	C	C	T	C	G	G	C	C	A	T	C	A	G	T	C	T	C	domesticus	wild caught	CCTCGGCCATCAGTCTC	UK
UK.DUN_UKJO.33_269U_M	b1		b	C	C	T	C	G	G	C	C	A	T	C	A	G	T	C	T	C	domesticus	wild caught	CCTCGGCCATCAGTCTC	UK
UK.INA_STND.40_278U_M	b1		b	C	C	T	C	G	G	C	C	A	T	C	A	G	T	C	T	C	domesticus	wild caught	CCTCGGCCATCAGTCTC	UK
UK.OLR_UKJO.32_268U_M	b1		b	C	C	T	C	G	G	C	C	A	T	C	A	G	T	C	T	C	domesticus	wild caught	CCTCGGCCATCAGTCTC	UK
UK.OLR_UKJO.34_265U_M	b1		b	C	C	T	C	G	G	C	C	A	T	C	A	G	T	C	T	C	domesticus	wild caught	CCTCGGCCATCAGTCTC	UK
UK.OLR_UKJO.35_267U_M	b1		b	C	C	T	C	G	G	C	C	A	T	C	A	G	T	C	T	C	domesticus	wild caught	CCTCGGCCATCAGTCTC	UK
UK.SAR_UKJO.36_270U_M	b1		b	C	C	T	C	G	G	C	C	A	T	C	A	G	T	C	T	C	domesticus	wild caught	CCTCGGCCATCAGTCTC	UK
UK.THR_UKJO.36_263U_M	b1		b	C	C	T	C	G	G	C	C	A	T	C	A	G	T	C	T	C	domesticus	wild caught	CCTCGGCCATCAGTCTC	UK
UK.THR_UKJO.36_264U_M	b1		b	C	C	T	C	G	G	C	C	A	T	C	A	G	T	C	T	C	domesticus	wild caught	CCTCGGCCATCAGTCTC	UK
UK.WCA_UKJO.32_272U_M	b1		b	C	C	T	C	G	G	C	C	A	T	C	A	G	T	C	T	C	domesticus	wild caught	CCTCGGCCATCAGTCTC	UK
WLA	b1	b*	b	C	C	T	C	G	G	C	C	A	T	C	A	G	T	C	T	C	domesticus	wild-derived laboratory strain	CCTCGGCCATCAGTCTC	FR
WMP	b1		b	C	C	T	C	G	G	C	C	A	T	C	A	G	T	C	T	C	domesticus	wild-derived laboratory strain	CCTCGGCCATCAGTCTC	TN
WSB/EiJ	b1	b		C	C	T	C	G	G	C	C	A	T	C	A	G	T	C	T	C	domesticus	wild-derived laboratory strain	CCTCGGCCATCAGTCTC	US
YBR/EiJ	b1		b	C	C	T	C	G	G	C	C	A	T	C	A	G	T	C	T	C	domesticus	classical laboratory strain	CCTCGGCCATCAGTCTC	Group 2
Zalende/Ei	b1	b		C	C	T	C	G	G	C	C	A	T	C	A	G	T	C	T	C	domesticus	wild-derived laboratory strain	CCTCGGCCATCAGTCTC	CH
ZRDCT Rax<+>ChUmdJ	b1		b	C	C	T	C	G	G	C	C	A	T	C	A	G	T	C	T	C	domesticus	classical laboratory strain	CCTCGGCCATCAGTCTC	Group 6
Farallon_116	b1/b3		b	C	C	T	C	G	H	C	C	A	T	C	A	G	T	C	T	C	domesticus	wild caught	CCTCGHCCATCAGTCTC	US
Farallon_117	b1/b3		b	C	C	T	C	G	H	C	C	A	T	C	A	G	T	C	T	C	domesticus	wild caught	CCTCGHCCATCAGTCTC	US
Farallon_122	b1/b3		b	C	C	T	C	G	H	C	C	A	T	C	A	G	T	C	T	C	domesticus	wild caught	CCTCGHCCATCAGTCTC	US
Farallon_126	b1/b3		b	C	C	T	C	G	H	C	C	A	T	C	A	G	T	C	T	C	domesticus	wild caught	CCTCGHCCATCAGTCTC	US
Farallon_128	b1/b3		b	C	C	T	C	G	H	C	C	A	T	C	A	G	T	C	T	C	domesticus	wild caught	CCTCGHCCATCAGTCTC	US
Farallon_130	b1/b3		b	C	C	T	C	G	H	C	C	A	T	C	A	G	T	C	T	C	domesticus	wild caught	CCTCGHCCATCAGTCTC	US
Farallon_138	b1/b3		b	C	C	T	C	G	H	C	C	A	T	C	A	G	T	C	T	C	domesticus	wild caught	CCTCGHCCATCAGTCTC	US
IT.LGB_STND.40_103U_F	b1/b3		b	C	C	T	C	G	H	C	C	A	T	C	A	G	T	C	T	C	domesticus	wild caught	CCTCGHCCATCAGTCTC	IT
BIK/g1	b2		b	C	C	T	C	G	A	C	C	A	C	C	T	G	T	C	T	C	domesticus	wild-derived laboratory strain	CCTCGACCACCTGTCTC	IL
BZO	b2		b	C	C	T	C	G	A	C	C	A	C	C	T	G	T	C	T	C	domesticus	wild-derived laboratory strain	CCTCGACCACCTGTCTC	DZ
CE/J	b2		b	C	C	T	C	G	A	C	C	A	C	C	T	G	T	C	T	C	domesticus	classical laboratory strain	CCTCGACCACCTGTCTC	Group 1A
DCA	b2		b	C	C	T	C	G	A	C	C	A	C	C	T	G	T	C	T	C	domesticus	wild-derived laboratory strain	CCTCGACCACCTGTCTC	CY
DGA	b2		b	C	C	T	C	G	A	C	C	A	C	C	T	G	T	C	T	C	domesticus	wild-derived laboratory strain	CCTCGACCACCTGTCTC	GE
DIK	b2		b	C	C	T	C	G	A	C	C	A	C	C	T	G	T	C	T	C	domesticus	wild-derived laboratory strain	CCTCGACCACCTGTCTC	IL
DMZ	b2		b	C	C	T	C	G	A	C	C	A	C	C	T	G	T	C	T	C	domesticus	wild-derived laboratory strain	CCTCGACCACCTGTCTC	MA
DOT	b2		b	C	C	T	C	G	A	C	C	A	C	C	T	G	T	C	T	C	domesticus	wild-derived laboratory strain	CCTCGACCACCTGTCTC	Oceania
ES:SMS_EGAR:32_224U_F	b2		b	C	C	T	C	G	A	C	C	A	C	C	T	G	T	C	T	C	domesticus	wild caught	CCTCGACCACCTGTCTC	ES
ES.ARB_STND.40_342L_F	b2		b	C	C	T	C	G	A	C	C	A	C	C	T	G	T	C	T	C	domesticus	wild caught	CCTCGACCACCTGTCTC	ES
ES.ATM_STND.40_346L_M	b2		b	C	C	T	C	G	A	C	C	A	C	C	T	G	T	C	T	C	domesticus	wild caught	CCTCGACCACCTGTCTC	ES
ES.SMS_EBAR.32_446L_M	b2		b	C	C	T	C	G	A	C	C	A	C	C	T	G	T	C	T	C	domesticus	wild caught	CCTCGACCACCTGTCTC	ES
ES.SMS_EBAR.32_448M_M	b2		b	C	C	T	C	G	A	C	C	A	C	C	T	G	T	C	T	C	domesticus	wild caught	CCTCGACCACCTGTCTC	ES
IT.ALC_IALC.34_408U_M	b2		b	C	C	T	C	G	A	C	C	A	C	C	T	G	T	C	T	C	domesticus	wild caught	CCTCGACCACCTGTCTC	IT
LEWES/EiJ	b2	b		C	C	T	C	G	A	C	C	A	C	C	T	G	T	C	T	C	domesticus	wild-derived laboratory strain	CCTCGACCACCTGTCTC	US
MWN1198	b2		b	C	C	T	C	G	A	C	C	A	C	C	T	G	T	C	T	C	domesticus	wild caught	CCTCGACCACCTGTCTC	GR
MWN1287	b2		b	C	C	T	C	G	A	C	C	A	C	C	T	G	T	C	T	C	domesticus	wild caught	CCTCGACCACCTGTCTC	ES
PT:MDM_PADC:24_384_M	b2		b	C	C	T	C	G	A	C	C	A	C	C	T	G	T	C	T	C	domesticus	wild caught	CCTCGACCACCTGTCTC	PT
PT:MDP_PLDB:24_376_F	b2		b	C	C	T	C	G	A	C	C	A	C	C	T	G	T	C	T	C	domesticus	wild caught	CCTCGACCACCTGTCTC	PT
PT.MDC_PSAN.22_210U_M	b2		b	C	C	T	C	G	A	C	C	A	C	C	T	G	T	C	T	C	domesticus	wild caught	CCTCGACCACCTGTCTC	PT
PT.MDD_PSAN.22_211U_F	b2		b	C	C	T	C	G	A	C	C	A	C	C	T	G	T	C	T	C	domesticus	wild caught	CCTCGACCACCTGTCTC	PT
PT.MDG_PSAN.22_370U_M	b2		b	C	C	T	C	G	A	C	C	A	C	C	T	G	T	C	T	C	domesticus	wild caught	CCTCGACCACCTGTCTC	PT
PT.MDJ_PLDB.24_375U_M	b2		b	C	C	T	C	G	A	C	C	A	C	C	T	G	T	C	T	C	domesticus	wild caught	CCTCGACCACCTGTCTC	PT
PT.MDK_PEDC.24_378U_M	b2		b	C	C	T	C	G	A	C	C	A	C	C	T	G	T	C	T	C	domesticus	wild caught	CCTCGACCACCTGTCTC	PT
PT.MDL_PEDC.24_379U_M	b2		b	C	C	T	C	G	A	C	C	A	C	C	T	G	T	C	T	C	domesticus	wild caught	CCTCGACCACCTGTCTC	PT
PT.MNO_PSAN.22_371U_M	b2		b	C	C	T	C	G	A	C	C	A	C	C	T	G	T	C	T	C	domesticus	wild caught	CCTCGACCACCTGTCTC	PT
TU.DEN_TRDE.38_262U_M	b2		b	C	C	T	C	G	A	C	C	A	C	C	T	G	T	C	T	C	domesticus	wild caught	CCTCGACCACCTGTCTC	TU
TU.EDA_STND.40_233U_M	b2		b	C	C	T	C	G	A	C	C	A	C	C	T	G	T	C	T	C	domesticus	wild caught	CCTCGACCACCTGTCTC	TU
TU.EDB_STND.40_235U_F	b2		b	C	C	T	C	G	A	C	C	A	C	C	T	G	T	C	T	C	domesticus	wild caught	CCTCGACCACCTGTCTC	TU
TU.SIL_STND.40_237U_M	b2		b	C	C	T	C	G	A	C	C	A	C	C	T	G	T	C	T	C	domesticus	wild caught	CCTCGACCACCTGTCTC	TU
Farallon_133	b3		b	C	C	T	C	G	A	C	C	A	T	C	A	G	T	C	T	C	domesticus	wild caught	CCTCGACCATCAGTCTC	US
Farallon_136	b3		b	C	C	T	C	G	A	C	C	A	T	C	A	G	T	C	T	C	domesticus	wild caught	CCTCGACCATCAGTCTC	US
CAST/EiJ	c1	c		T	G	G	A	G	A	C	C	A	C	C	T	G	T	T	C	C	castaneus	wild-derived laboratory strain	TGGAGACCACCTGTTCC	TH
IN60	c10		c	T	G	C	A	G	A	C	C	A	C	C	T	G	T	C	T	T	castaneus	wild caught	TGCAGACCACCTGTCTT	IN
IN25	c2		c	T	G	G	A	G	A	C	C	A	C	C	T	G	G	T	C	C	castaneus	wild caught	TGGAGACCACCTGGTCC	IN
CIM	c3		c	T	G	G	A	G	A	C	C	A	C	C	T	G	T	C	C	T	castaneus	wild-derived laboratory strain	TGGAGACCACCTGTCCT	IN
CKN	c3		c	T	G	G	A	G	A	C	C	A	C	C	T	G	T	C	C	T	castaneus	wild-derived laboratory strain	TGGAGACCACCTGTCCT	KE
CKS	c3		c	T	G	G	A	G	A	C	C	A	C	C	T	G	T	C	C	T	castaneus	wild-derived laboratory strain	TGGAGACCACCTGTCCT	KE
IN13	c4		c	T	G	G	A	G	A	C	C	A	C	C	T	G	T	C	C	C	castaneus	wild caught	TGGAGACCACCTGTCCC	IN
IN38	c5		c	T	G	C	A	G	A	C	C	A	C	C	T	G	T	T	C	C	castaneus	wild caught	TGCAGACCACCTGTTCC	IN
IN40	c6		c	T	G	C	A	G	A	C	C	A	C	C	T	G	T	C	C	C	castaneus	wild caught	TGCAGACCACCTGTCCC	IN
IN54	c6		c	T	G	C	A	G	A	C	C	A	C	C	T	G	T	C	C	C	castaneus	wild caught	TGCAGACCACCTGTCCC	IN
IN59-1	c6		c	T	G	C	A	G	A	C	C	A	C	C	T	G	T	C	C	C	castaneus	wild caught	TGCAGACCACCTGTCCC	IN
IN34	c7		c	T	C	T	A	G	A	C	C	A	C	C	T	G	T	C	C	C	castaneus	wild caught	TCTAGACCACCTGTCCC	IN
DKN	c8		c	T	G	G	A	G	A	C	C	A	C	C	T	G	T	C	T	G	castaneus	wild-derived laboratory strain	TGGAGACCACCTGTCTG	KE
IN17	c9		c	T	G	G	A	G	A	C	C	A	C	C	T	G	G	C	T	G	castaneus	wild caught	TGGAGACCACCTGGCTG	IN
IN47	c9		c	T	G	G	A	G	A	C	C	A	C	C	T	G	G	C	T	G	castaneus	wild caught	TGGAGACCACCTGGCTG	IN
POHN/Deh	c9		c	T	G	G	A	G	A	C	C	A	C	C	T	G	G	C	T	G	castaneus	wild-derived laboratory strain	TGGAGACCACCTGGCTG	FM
BAG102	e1		e	T	G	T	C	T	A	C	C	A	C	C	T	A	A	C	C	T	musculus	wild caught	TGTCTACCACCTAACCT	HU
BAG3	e1		e	T	G	T	C	T	A	C	C	A	C	C	T	A	A	C	C	T	musculus	wild caught	TGTCTACCACCTAACCT	SK
BAG56	e1		e	T	G	T	C	T	A	C	C	A	C	C	T	A	A	C	C	T	musculus	wild caught	TGTCTACCACCTAACCT	PL
BAG68	e1		e	T	G	T	C	T	A	C	C	A	C	C	T	A	A	C	C	T	musculus	wild caught	TGTCTACCACCTAACCT	PL
BAG74	e1		e	T	G	T	C	T	A	C	C	A	C	C	T	A	A	C	C	T	musculus	wild caught	TGTCTACCACCTAACCT	PL
BAG94	e1		e	T	G	T	C	T	A	C	C	A	C	C	T	A	A	C	C	T	musculus	wild caught	TGTCTACCACCTAACCT	HU
BAG99	e1		e	T	G	T	C	T	A	C	C	A	C	C	T	A	A	C	C	T	musculus	wild caught	TGTCTACCACCTAACCT	HU
BULS	e1		e	T	G	T	C	T	A	C	C	A	C	C	T	A	A	C	C	T	musculus	wild-derived laboratory strain	TGTCTACCACCTAACCT	CZ
BUSNA	e1		e	T	G	T	C	T	A	C	C	A	C	C	T	A	A	C	C	T	musculus	wild-derived laboratory strain	TGTCTACCACCTAACCT	CZ
CZECHI/EiJ	e1		e	T	G	T	C	T	A	C	C	A	C	C	T	A	A	C	C	T	musculus	wild-derived laboratory strain	TGTCTACCACCTAACCT	CZ
CZECHII/EiJ	e1		e	T	G	T	C	T	A	C	C	A	C	C	T	A	A	C	C	T	musculus	wild-derived laboratory strain	TGTCTACCACCTAACCT	SK
MBK	e1		e	T	G	T	C	T	A	C	C	A	C	C	T	A	A	C	C	T	musculus	wild-derived laboratory strain	TGTCTACCACCTAACCT	BG
MBS	e1		e	T	G	T	C	T	A	C	C	A	C	C	T	A	A	C	C	T	musculus	wild-derived laboratory strain	TGTCTACCACCTAACCT	BG
MBT	e1		e	T	G	T	C	T	A	C	C	A	C	C	T	A	A	C	C	T	musculus	wild-derived laboratory strain	TGTCTACCACCTAACCT
MCZ	e1		e	T	G	T	C	T	A	C	C	A	C	C	T	A	A	C	C	T	musculus	wild-derived laboratory strain	TGTCTACCACCTAACCT	CZ
MDH	e1		e	T	G	T	C	T	A	C	C	A	C	C	T	A	A	C	C	T	musculus	wild-derived laboratory strain	TGTCTACCACCTAACCT	DK
MH	e1		e	T	G	T	C	T	A	C	C	A	C	C	T	A	A	C	C	T	musculus	wild-derived laboratory strain	TGTCTACCACCTAACCT	HU
MPB	e1		e	T	G	T	C	T	A	C	C	A	C	C	T	A	A	C	C	T	musculus	wild-derived laboratory strain	TGTCTACCACCTAACCT	PL
PL:BIA_MUSC:40_315_X	e1		e	T	G	T	C	T	A	C	C	A	C	C	T	A	A	C	C	T	musculus	wild caught	TGTCTACCACCTAACCT	PL
PWK/PhJ	e1	e		T	G	T	C	T	A	C	C	A	C	C	T	A	A	C	C	T	musculus	wild-derived laboratory strain	TGTCTACCACCTAACCT	CZ
RDS10105	e1		e	T	G	T	C	T	A	C	C	A	C	C	T	A	A	C	C	T	musculus	wild caught	TGTCTACCACCTAACCT	AT
RDS13554	e1		e	T	G	T	C	T	A	C	C	A	C	C	T	A	A	C	C	T	musculus	wild caught	TGTCTACCACCTAACCT	AT
RU:GUB_MUSC:40_294_F	e1		e	T	G	T	C	T	A	C	C	A	C	C	T	A	A	C	C	T	musculus	wild caught	TGTCTACCACCTAACCT	RU
RU:MOS_MUSC:40_300_M	e1		e	T	G	T	C	T	A	C	C	A	C	C	T	A	A	C	C	T	musculus	wild caught	TGTCTACCACCTAACCT	RU
RU:PEN_MUSC:40_301_F	e1		e	T	G	T	C	T	A	C	C	A	C	C	T	A	A	C	C	T	musculus	wild caught	TGTCTACCACCTAACCT	RU
RU:SAR_MUSC:40_298_M	e1		e	T	G	T	C	T	A	C	C	A	C	C	T	A	A	C	C	T	musculus	wild caught	TGTCTACCACCTAACCT	RU
RU:VOL_MUSC:40_284_M	e1		e	T	G	T	C	T	A	C	C	A	C	C	T	A	A	C	C	T	musculus	wild caught	TGTCTACCACCTAACCT	RU
SKIVE/EiJ	e1		e	T	G	T	C	T	A	C	C	A	C	C	T	A	A	C	C	T	musculus	wild caught	TGTCTACCACCTAACCT	DK
STUF	e1		e	T	G	T	C	T	A	C	C	A	C	C	T	A	A	C	C	T	musculus	wild-derived laboratory strain	TGTCTACCACCTAACCT	CZ
STUP	e1		e	T	G	T	C	T	A	C	C	A	C	C	T	A	A	C	C	T	musculus	wild-derived laboratory strain	TGTCTACCACCTAACCT	CZ
STUS	e1		e	T	G	T	C	T	A	C	C	A	C	C	T	A	A	C	C	T	musculus	wild-derived laboratory strain	TGTCTACCACCTAACCT	CZ
UA:FEO_MUSC:40_288_M	e1		e	T	G	T	C	T	A	C	C	A	C	C	T	A	A	C	C	T	musculus	wild caught	TGTCTACCACCTAACCT	UA
Yu2097m	e1		e	T	G	T	C	T	A	C	C	A	C	C	T	A	A	C	C	T	musculus	wild caught	TGTCTACCACCTAACCT	CN
Yu2099f-1	e1		e	T	G	T	C	T	A	C	C	A	C	C	T	A	A	C	C	T	musculus	wild caught	TGTCTACCACCTAACCT	CN
Yu2113m	e1		e	T	G	T	C	T	A	C	C	A	C	C	T	A	A	C	C	T	musculus	wild caught	TGTCTACCACCTAACCT	CN
Yu2115m	e1		e	T	G	T	C	T	A	C	C	A	C	C	T	A	A	C	C	T	musculus	wild caught	TGTCTACCACCTAACCT	CN
Yu2116m	e1		e	T	G	T	C	T	A	C	C	A	C	C	T	A	A	C	C	T	musculus	wild caught	TGTCTACCACCTAACCT	CN
PWD/PhJ	e2	e		T	G	T	C	T	A	C	C	G	C	C	T	A	A	C	C	T	musculus	wild-derived laboratory strain	TGTCTACCGCCTAACCT	CZ
JF1/Ms	e3		e	T	G	T	C	T	A	T	C	A	C	T	T	A	A	C	C	T	musculus	wild-derived laboratory strain	TGTCTATCACTTAACCT	JP
MOLD/RkJ	e3		e	T	G	T	C	T	A	T	C	A	C	T	T	A	A	C	C	T	musculus	wild-derived laboratory strain	TGTCTATCACTTAACCT	JP
MOLF/EiJ	e3		e	T	G	T	C	T	A	T	C	A	C	T	T	A	A	C	C	T	musculus	wild-derived laboratory strain	TGTCTATCACTTAACCT	JP
MOLG/DnJ	e3		e	T	G	T	C	T	A	T	C	A	C	T	T	A	A	C	C	T	musculus	wild-derived laboratory strain	TGTCTATCACTTAACCT	JP
MSM/Ms	e3		e	T	G	T	C	T	A	T	C	A	C	T	T	A	A	C	C	T	musculus	wild-derived laboratory strain	TGTCTATCACTTAACCT	JP
Yu2095m	e3		e	T	G	T	C	T	A	T	C	A	C	T	T	A	A	C	C	T	musculus	wild caught	TGTCTATCACTTAACCT	CN
RU:AYD_MUSC:40_289_M	e4		e	T	G	T	C	G	A	T	C	A	C	C	T	A	G	C	G	T	musculus	wild caught	TGTCGATCACCTAGCGT	RU
RU:BOR_MUSC:40_292_F	e4		e	T	G	T	C	G	A	T	C	A	C	C	T	A	G	C	G	T	musculus	wild caught	TGTCGATCACCTAGCGT	RU
UA:TAR_MUSC:40_287_M	e4		e	T	G	T	C	G	A	T	C	A	C	C	T	A	G	C	G	T	musculus	wild caught	TGTCGATCACCTAGCGT	UA
XBS	m1		?	T	C	T	C	G	A	G	C	A	C	C	T	G	G	G	C	A	macedonicus	wild-derived laboratory strain	TCTCGAGCACCTGGGCA	BG
Pancevo	sp1	f		T	C	T	C	G	A	G	C	A	C	C	T	A	G	C	G	A	spicilegus	wild-derived laboratory strain	TCTCGAGCACCTAGCGA	RS
ZRU	sp1	?	f	T	C	T	C	G	A	G	C	A	C	C	T	A	G	C	G	A	spicilegus	wild-derived laboratory strain	TCTCGAGCACCTAGCGA	UA
SFM	st1		d	T	A	T	C	G	A	G	C	A	C	C	T	A	G	A	C	G	spretus	wild-derived laboratory strain	TATCGAGCACCTAGACG	FR
SPRET/EiJ	st2	d		T	A	T	C	G	A	G	C	A	C	C	T	G	G	A	G	G	spretus	wild-derived laboratory strain	TATCGAGCACCTGGAGG	ES
SMZ	st3		d	T	A	T	C	G	A	G	C	A	C	C	T	A	G	G	G	G	spretus	wild-derived laboratory strain	TATCGAGCACCTAGGGG	MA
STF	st4		d	T	A	T	C	G	A	G	C	A	C	C	T	G	G	G	G	G	spretus	wild-derived laboratory strain	TATCGAGCACCTGGGGG	ES
SEB	st5		d	T	A	T	C	G	A	G	C	A	C	C	T	A	G	T	T	G	spretus	wild-derived laboratory strain	TATCGAGCACCTAGTTG	ES
SEG	st6		d	T	A	T	C	G	A	G	C	A	C	C	T	G	G	T	T	G	spretus	wild-derived laboratory strain	TATCGAGCACCTGGTTG	ES
YCA	y1		?	T	C	T	C	G	A	G	C	A	C	C	T	G	G	G	C	A	cypriacus	wild-derived laboratory strain	TCTCGAGCACCTGGGCA	CY
ES.GAR_EGAR.29_438L_F	?		b	C	C	T	C	G	H	C	C	A	H	C	H	G	T	C	T	C	domesticus	wild caught	CCTCGHCCAHCHGTCTC	ES
ES.GAV_EAVI.30_436L_F	?		b	C	C	T	C	G	H	C	C	A	H	C	H	G	T	C	T	C	domesticus	wild caught	CCTCGHCCAHCHGTCTC	ES
ES.GAV_EGAR.29_442L_F	?		b	C	C	T	C	G	H	C	C	A	H	C	H	G	T	C	T	C	domesticus	wild caught	CCTCGHCCAHCHGTCTC	ES
ES.PLG_EGAR.29_440L_F	?		b	C	C	T	C	G	H	C	C	A	H	C	H	G	T	C	T	C	domesticus	wild caught	CCTCGHCCAHCHGTCTC	ES
IT.ALC_IALC.34_406U_F	?		b	C	C	T	C	G	H	C	C	A	H	C	H	G	T	C	T	C	domesticus	wild caught	CCTCGHCCAHCHGTCTC	IT
PT.MDM_PADC.24_383U_F	?		b	C	C	T	C	G	H	C	C	A	H	C	H	G	T	C	T	C	domesticus	wild caught	CCTCGHCCAHCHGTCTC	PT
TU.DEN_TRDE.39_259U_F	?		b	C	C	T	C	G	H	C	C	A	H	C	H	G	T	C	T	C	domesticus	wild caught	CCTCGHCCAHCHGTCTC	TU
TU.EDA_STND.40_234U_F	?		b	C	C	T	C	G	H	C	C	A	H	C	H	G	T	C	T	C	domesticus	wild caught	CCTCGHCCAHCHGTCTC	TU
Legend:
H = Heterozygous
V = VINO
N = No call
