# Supplementary material for: Genetic Architecture of Skewed X Inactivation in the Laboratory Mouse
Source: PLoS Genet. 2013 Oct 3;9(10):e1003853. doi: 10.1371/journal.pgen.1003853 (PMC3789830; doi:10.1371/journal.pgen.1003853)
Supplement: Table S7 — Primers and conditions for pyrosequencing assays. Primer sequences and annealing temperatures for primer pairs are shown. For amplification prior to pyrosequencing, a universal PCR protocol was used but the annealing temperature was tailored specifically to each primer pair. (XLSX) [file pgen.1003853.s011.xlsx]

## Sheet: Sheet1
Name	Sequence	anneal temperature used
Ddx26b-F	5’-biotin-ggCCTCCATACTACTTAATAACCAAg-3’	56°C
Ddx26b-Rev	5’-ggTAggCCACATgCAgAATg-3’
Ddx26b-Pyro	5’-TCTTCCCCACTgATgCTAgAATT-3’	N/A
Fdg1-F	5’-biotin-CTCCAACCTCAACATgCCTCg-3’	62°C
Fdg1-Rev	5’-TTCAggAgggTggAATTgATggC-3’
Fdg1-Pyro	5’-gTCCTggCCTgCAgTTCgAg-3’	N/A
Rragb1-F	5’-CTgTATAAggCATggTCCAgCATTg-3’	56°C
Rragb1-Rev	5’-biotin-ATCggTgggCATCTCgCTgTTC-3’
Rragb1-Pyro	5’- CTgATgAAgTTCTTCTgTTTgA-3’	N/A
Mid2-F	5'-CTggACCACgAgAATgAgAAgg-3’	60°C
Mid2-Rev	5'-biotin-gCAgTATTCACCTCAACTTgCTg-3’
Mid2-Pyro	5'-TCgTCACCgAgACCATCAgg-3’	N/A
Zfp185-F	5'-CCCTgAgCACTCCAgATTCTTg-3'	60°C
Zfp185-R	5'-biotin-CAgCATgTTAgTACAgTCCTCgg-3'
Zfp185-Pyro	5'-AgATCTCAgCATCCTAgAgCC-3'	N/A
Xist-F	5'-biotin-TggAgTCTgTTTTgTgCTCCTgCC-3'	58°C	Thorvaldsen et al., 2012 [36]
Xist-Rev	5'-CCTTgCTgggTTCAggAAAgCgTC-3'		Thorvaldsen et al., 2012 [36]
Xist-pyro	5'-ATAggCTgCTggCAgTCCTTgA-3'	N/A
	Cycling conditions
	95x2min
	95x15sec	35X
	annealx20sec
	72x30sec
	72x10min
